# Supplementary material for: Deciphering the Relationship Between Circulating Metabolites and Osteoarthritis: A Comprehensive Genetic Correlation and Mendelian Randomization Studies
Source: Int J Med Sci. 2025 May 16;22(11):2609–19. doi: 10.7150/ijms.111848 (PMC12163415; doi:10.7150/ijms.111848)
Supplement: Supplementary file 1 — Supplementary figures and tables. [file ijmsv22p2609s1.xlsx]

## Sheet: Table S1
Single-trait LDSC analysis results of metabolic traits
Trait Description	Exposure ID	h2	λGC	x2	Intercept
Acetate levels	GCST90301941	0.032	1.1113	1.124	1.0376
Acetone levels	GCST90301942	0.0298	1.0679	1.0975	1.0158
Alanine levels	GCST90301943	0.0803	1.1651	1.2513	1.0343
Albumin levels	GCST90301944	0.0381	1.105	1.1294	1.0263
Apolipoprotein A-I levels	GCST90301945	0.1235	1.207	1.3813	1.0498
Apolipoprotein B levels	GCST90301946	0.1311	1.2038	1.4045	1.0661
Ratio of apolipoprotein B to apolipoprotein A1 levels	GCST90301947	0.1448	1.2332	1.4417	1.0709
3-Hydroxybutyrate levels	GCST90301948	0.0402	1.071	1.0829	1.0171
Citrate levels	GCST90301949	0.0698	1.1082	1.1349	1.0233
Conjugated linoleic acid	GCST90301950	0.0264	1.0527	1.0652	1.0276
Ratio of conjugated linoleic acid to total fatty acids	GCST90301951	0.0147	1.0405	1.0443	1.0235
Creatinine levels	GCST90301952	0.131	1.2498	1.4036	1.0355
Diacylglycerol levels	GCST90301953	0.0807	1.0988	1.1449	1.0243
Ratio of diacylglycerol to triglycerides	GCST90301954	0.0298	1.0496	1.0594	1.0159
Docosahexaenoic acid (22:6) levels	GCST90301955	0.0987	1.1843	1.2963	1.0405
Ratio of 22:6 docosahexaenoic acid to total fatty acids	GCST90301956	0.0659	1.1428	1.2032	1.0343
Esterified cholesterol levels	GCST90301957	0.1219	1.1747	1.3703	1.0542
Estimated description of fatty acid chain length not actual carbon number	GCST90301958	0.064	1.0772	1.1044	1.0095
Omega-3 fatty acids levels	GCST90301959	0.1037	1.1715	1.3055	1.0384
Ratio of omega-3 fatty acids to total fatty acids	GCST90301960	0.0732	1.1459	1.2144	1.0277
Omega-6 fatty acids levels	GCST90301961	0.116	1.1811	1.3617	1.0523
Ratio of omega-6 fatty acids to total fatty acids	GCST90301962	0.0858	1.1715	1.2434	1.0277
Free cholesterol levels	GCST90301963	0.1259	1.1715	1.3706	1.0501
Glucose levels	GCST90301964	0.048	1.1019	1.1542	1.0232
Glutamine levels	GCST90301965	0.0855	1.1555	1.2539	1.0298
Glycerol levels	GCST90301966	0.0441	1.0436	1.0544	1.0185
Glycine levels	GCST90301967	0.0793	1.0957	1.2288	1.0244
Glycoprotein acetylation	GCST90301968	0.1004	1.207	1.3031	1.0454
Total cholesterol in HDL2	GCST90301969	0.1436	1.2431	1.4499	1.0668
Total cholesterol in HDL3	GCST90301970	0.0732	1.1301	1.2146	1.0267
Total cholesterol levels in HDL	GCST90301971	0.1424	1.2365	1.4436	1.0641
Mean diameter of HDL particles	GCST90301972	0.1644	1.2464	1.5012	1.0763
Triglyceride levels in HDL	GCST90301973	0.1122	1.1491	1.3343	1.0432
Histidine levels	GCST90301974	0.0398	1.0895	1.135	1.0292
Total Cholesterol in IDL	GCST90301975	0.1191	1.1715	1.3577	1.0529
Cholesteryl esters to total lipids ratio in IDL	GCST90301976	0.0823	1.127	1.2434	1.0305
Cholesterol esters in IDL	GCST90301977	0.1162	1.1715	1.3517	1.0535
Cholesteryl esters to total lipids ratio in IDL	GCST90301978	0.0504	1.0802	1.1519	1.0262
Free cholesterol in IDL	GCST90301979	0.1244	1.1683	1.3644	1.0483
Free cholesterol to total lipids ratio in IDL	GCST90301980	0.1217	1.2005	1.3652	1.0395
Total lipids in IDL	GCST90301981	0.1255	1.1747	1.3707	1.0528
Concentration of IDL particles	GCST90301982	0.1268	1.1779	1.3731	1.0528
Phospholipids in IDL	GCST90301983	0.1225	1.1683	1.3608	1.05
Phospholipids to total lipids ratio in IDL	GCST90301984	0.0669	1.1207	1.2139	1.0399
Triglycerides in IDL	GCST90301985	0.1336	1.2005	1.3865	1.0467
Triglycerides to total lipids ratio in IDL	GCST90301986	0.0942	1.1459	1.2801	1.0364
Isoleucine levels	GCST90301987	0.0703	1.1683	1.2273	1.0375
Linoleic acid (18:2) levels	GCST90301988	0.114	1.1715	1.3593	1.0542
Ratio of 18:2 linoleic acid to total fatty acids	GCST90301989	0.0784	1.1555	1.2386	1.0329
Lactate levels	GCST90301990	0.0255	1.0833	1.0933	1.0252
Total cholesterol levels in LDL	GCST90301991	0.1171	1.1683	1.3506	1.0523
Mean diameter of LDL particles	GCST90301992	0.0651	1.1207	1.2081	1.0435
Triglyceride levels in LDL	GCST90301993	0.1221	1.1779	1.3451	1.0401
Leucine levels	GCST90301994	0.0677	1.1587	1.2102	1.0269
Total cholesterol in large HDL	GCST90301995	0.1526	1.2431	1.4672	1.0737
Total cholesterol to total lipids ratio in large HDL	GCST90301996	0.0952	1.1811	1.3078	1.0553
Cholesterol esters in large HDL	GCST90301997	0.1513	1.2431	1.4632	1.0736
Cholesteryl esters to total lipids ratio in large HDL	GCST90301998	0.0726	1.1428	1.2391	1.048
Free cholesterol in large HDL	GCST90301999	0.1549	1.2464	1.4747	1.0737
Free cholesterol to total lipids ratio in large HDL	GCST90302000	0.1031	1.1843	1.3181	1.045
Total lipids in large HDL	GCST90302001	0.1485	1.2365	1.4525	1.07
Concentration of large HDL particles	GCST90302002	0.1461	1.2332	1.4466	1.0694
Phospholipids in large HDL	GCST90302003	0.1465	1.2299	1.4434	1.0667
Phospholipids to total lipids ratio in large HDL	GCST90302004	0.081	1.1428	1.2582	1.0518
Triglycerides in large HDL	GCST90302005	0.0794	1.1238	1.243	1.0413
Triglycerides to total lipids ratio in large HDL	GCST90302006	0.0896	1.1651	1.2862	1.0549
Total cholesterol in large LDL	GCST90302007	0.1184	1.1683	1.3552	1.053
Total cholesterol to total lipids ratio in large LDL	GCST90302008	0.1034	1.1459	1.3019	1.0384
Cholesterol esters in large LDL	GCST90302009	0.1185	1.1715	1.356	1.0537
Cholesteryl esters to total lipids ratio in large LDL	GCST90302010	0.0965	1.1491	1.2929	1.0491
Free cholesterol in large LDL	GCST90302011	0.1201	1.1651	1.3542	1.0487
Free cholesterol to total lipids ratio in large LDL	GCST90302012	0.126	1.2038	1.3858	1.0495
Total lipids in large LDL	GCST90302013	0.1217	1.1715	1.3619	1.053
Concentration of large LDL particles	GCST90302014	0.122	1.1747	1.363	1.0537
Phospholipids in large LDL	GCST90302015	0.119	1.1683	1.3547	1.0509
Phospholipids to total lipids ratio in large LDL	GCST90302016	0.1151	1.1683	1.3389	1.0525
Triglycerides in large LDL	GCST90302017	0.1183	1.1747	1.3339	1.0377
Triglycerides to total lipids ratio in large LDL	GCST90302018	0.0795	1.1333	1.2379	1.0375
Total Cholesterol in large VLDL	GCST90302019	0.1277	1.2005	1.396	1.0496
Total cholesterol to total lipids ratio in large VLDL	GCST90302020	0.0473	1.1082	1.1617	1.0384
Cholesterol esters in large VLDL	GCST90302021	0.1287	1.2005	1.3954	1.0476
Cholesteryl esters to total lipids ratio in large VLDL	GCST90302022	0.056	1.1082	1.1859	1.0364
Free cholesterol in large VLDL	GCST90302023	0.1237	1.2005	1.3869	1.0508
Free cholesterol to total lipids ratio in large VLDL	GCST90302024	0.0422	1.1019	1.1617	1.058
Total lipids in large VLDL	GCST90302025	0.1293	1.207	1.3999	1.0488
Concentration of large VLDL particles	GCST90302026	0.1293	1.207	1.3997	1.0486
Phospholipids in large VLDL	GCST90302027	0.129	1.207	1.3991	1.049
Phospholipids to total lipids ratio in large VLDL	GCST90302028	0.0543	1.105	1.166	1.036
Triglycerides in large VLDL	GCST90302029	0.1291	1.207	1.3986	1.0482
Triglycerides to total lipids ratio in large VLDL	GCST90302030	0.0576	1.1113	1.1923	1.0444
Total cholesterol levels in medium HDL	GCST90302031	0.0884	1.1715	1.2924	1.0527
Total cholesterol to total lipids ratio in medium HDL	GCST90302032	0.0974	1.1587	1.307	1.0483
Cholesterol esters in medium HDL	GCST90302033	0.0884	1.1683	1.294	1.0549
Cholesteryl esters to total lipids ratio in medium HDL	GCST90302034	0.1027	1.1555	1.316	1.0492
Free cholesterol in medium HDL	GCST90302035	0.0875	1.1651	1.2805	1.0433
Free cholesterol to total lipids ratio in medium HDL	GCST90302036	0.0755	1.1491	1.2429	1.0434
Total lipids in medium HDL	GCST90302037	0.0869	1.1619	1.2819	1.0451
Concentration of medium HDL particles	GCST90302038	0.0854	1.1555	1.2745	1.0414
Phospholipids in medium HDL	GCST90302039	0.0895	1.1587	1.2817	1.0398
Phospholipids to total lipids ratio in medium HDL	GCST90302040	0.0496	1.0988	1.1677	1.0379
Triglycerides in medium HDL	GCST90302041	0.1269	1.1843	1.389	1.0444
Triglycerides to total lipids ratio in medium HDL	GCST90302042	0.12	1.2103	1.3852	1.0607
Total cholesterol in medium LDL	GCST90302043	0.1141	1.1651	1.3403	1.0505
Total cholesterol to total lipids ratio in medium LDL	GCST90302044	0.0929	1.1459	1.2766	1.0372
Cholesterol esters in medium LDL	GCST90302045	0.1131	1.1619	1.3379	1.0504
Cholesteryl esters to total lipids ratio in medium LDL	GCST90302046	0.0924	1.1428	1.279	1.0414
Free cholesterol in medium LDL	GCST90302047	0.1141	1.1683	1.34	1.0499
Free cholesterol to total lipids ratio in medium LDL	GCST90302048	0.1088	1.1651	1.3281	1.0516
Total lipid levels in medium LDL	GCST90302049	0.1175	1.1747	1.3509	1.0525
Concentration of medium LDL particles	GCST90302050	0.1179	1.1715	1.3521	1.0529
Phospholipids in medium LDL	GCST90302051	0.1198	1.1843	1.3627	1.0554
Phospholipids to total lipids ratio in medium LDL	GCST90302052	0.0975	1.1396	1.2873	1.0381
Triglycerides in medium LDL	GCST90302053	0.1117	1.1683	1.3156	1.0384
Triglycerides to total lipids ratio in medium LDL	GCST90302054	0.0659	1.1019	1.1952	1.0298
Monounsaturated fatty acids (16:1, 18:1) levels	GCST90302055	0.1198	1.2038	1.3702	1.048
Ratio of monounsaturated fatty acids to total fatty acids	GCST90302056	0.1104	1.1908	1.3316	1.0353
Total cholesterol in medium VLDL	GCST90302057	0.1335	1.2103	1.4171	1.0571
Total cholesterol to total lipids ratio in medium VLDL	GCST90302058	0.0973	1.1459	1.2932	1.0445
Cholesterol esters in medium VLDL	GCST90302059	0.1256	1.2005	1.3969	1.0606
Cholesteryl esters to total lipids ratio in medium VLDL	GCST90302060	0.107	1.1715	1.3255	1.0461
Free cholesterol in medium VLDL	GCST90302061	0.141	1.2201	1.4369	1.054
Free cholesterol to total lipids ratio in medium VLDL	GCST90302062	0.0873	1.1364	1.2625	1.0379
Total lipids in medium VLDL	GCST90302063	0.1411	1.2234	1.436	1.0539
Concentration of medium VLDL particles	GCST90302064	0.1413	1.2234	1.4363	1.0538
Phospholipids in medium VLDL	GCST90302065	0.143	1.2234	1.4409	1.0542
Phospholipids to total lipids ratio in medium VLDL	GCST90302066	0.0717	1.127	1.2222	1.0352
Triglycerides in medium VLDL	GCST90302067	0.1424	1.2234	1.4376	1.0527
Triglycerides to total lipids ratio in medium VLDL	GCST90302068	0.0994	1.1459	1.2973	1.0432
Phosphatidylcholine and other choline levels	GCST90302069	0.1109	1.1715	1.3373	1.045
Phenylalanine levels	GCST90302070	0.0533	1.1238	1.1721	1.0336
Polyunsaturated fatty acids	GCST90302071	0.1204	1.1811	1.3728	1.0533
Ratio of polyunsaturated fatty acids to total fatty acids	GCST90302072	0.0856	1.1843	1.2625	1.0345
Pyruvate levels	GCST90302073	0.0311	1.0741	1.0893	1.0204
Remnant cholesterol (non-HDL, non-LDL -cholesterol)	GCST90302074	0.1236	1.194	1.3853	1.0651
Serum total cholesterol levels	GCST90302075	0.1266	1.1779	1.3787	1.0525
Serum total triglyceride levels	GCST90302076	0.1438	1.2234	1.443	1.0542
Saturated fatty acids	GCST90302077	0.0964	1.1555	1.3051	1.0501
Ratio of saturated fatty acids to total fatty acids	GCST90302078	0.0287	1.0833	1.1167	1.0398
Total cholesterol levels in small HDL	GCST90302079	0.0587	1.1175	1.1803	1.0263
Total cholesterol to total lipids ratio in small HDL	GCST90302080	0.0867	1.1428	1.2603	1.0314
Cholesterol esters in small HDL	GCST90302081	0.0586	1.1207	1.1834	1.0315
Cholesteryl esters to total lipids ratio in small HDL	GCST90302082	0.0861	1.1459	1.259	1.0324
Free cholesterol in small HDL	GCST90302083	0.0742	1.1333	1.2285	1.0262
Free cholesterol to total lipids ratio in small HDL	GCST90302084	0.0551	1.105	1.1737	1.0314
Total lipids in small HDL	GCST90302085	0.0649	1.1301	1.205	1.0281
Concentration of small HDL particles	GCST90302086	0.0671	1.1333	1.2135	1.0299
Phospholipids in small HDL	GCST90302087	0.087	1.1459	1.2648	1.0299
Phospholipids to total lipids ratio in small HDL	GCST90302088	0.0833	1.1364	1.2517	1.0373
Triglycerides in small HDL	GCST90302089	0.1384	1.2201	1.4251	1.0565
Triglycerides to total lipids ratio in small HDL	GCST90302090	0.119	1.194	1.3713	1.0576
Total Cholesterol in small LDL	GCST90302091	0.116	1.1651	1.3448	1.0498
Total cholesterol to total lipids ratio in small LDL	GCST90302092	0.1003	1.1555	1.2976	1.0369
Cholesterol esters in small LDL	GCST90302093	0.1153	1.1651	1.3422	1.0488
Cholesteryl esters to total lipids ratio in small LDL	GCST90302094	0.0999	1.1491	1.2959	1.0381
Free cholesterol in small LDL	GCST90302095	0.1151	1.1811	1.3457	1.0522
Free cholesterol to total lipids ratio in small LDL	GCST90302096	0.1048	1.1843	1.34	1.0718
Total lipids in small LDL	GCST90302097	0.1188	1.1747	1.3563	1.0536
Concentration of small LDL particles	GCST90302098	0.119	1.1779	1.3575	1.0539
Phospholipids in small LDL	GCST90302099	0.1183	1.1908	1.3603	1.0551
Phospholipids to total lipids ratio in small LDL	GCST90302100	0.1032	1.1523	1.306	1.0424
Triglycerides in small LDL	GCST90302101	0.1228	1.1908	1.3666	1.0505
Triglycerides to total lipids ratio in small LDL	GCST90302102	0.0939	1.1459	1.2793	1.0352
Sphingomyelins levels	GCST90302103	0.0972	1.1491	1.2759	1.0404
Total cholesterol in small VLDL	GCST90302104	0.127	1.2136	1.3981	1.0658
Total cholesterol to total lipids ratio in small VLDL	GCST90302105	0.1019	1.1715	1.3212	1.0492
Cholesterol esters in small VLDL	GCST90302106	0.1144	1.194	1.3628	1.0663
Cholesteryl esters to total lipids ratio in small VLDL	GCST90302107	0.103	1.1747	1.3239	1.0479
Free cholesterol in small VLDL	GCST90302108	0.1452	1.2267	1.448	1.061
Free cholesterol to total lipids ratio in small VLDL	GCST90302109	0.0671	1.1175	1.1974	1.0292
Total lipids in small VLDL	GCST90302110	0.1486	1.2365	1.462	1.0639
Concentration of small VLDL particles	GCST90302111	0.1504	1.2398	1.4668	1.063
Phospholipids in small VLDL	GCST90302112	0.1518	1.2332	1.4689	1.0612
Phospholipids to total lipids ratio in small VLDL	GCST90302113	0.08	1.1587	1.2569	1.0494
Triglycerides in small VLDL	GCST90302114	0.1555	1.2398	1.4802	1.0589
Triglycerides to total lipids ratio in small VLDL	GCST90302115	0.1157	1.1973	1.3575	1.0493
Ratio of triglycerides to phosphoglycerides	GCST90302116	0.1424	1.2332	1.4296	1.0474
Total cholines levels	GCST90302117	0.1081	1.1651	1.3267	1.044
Total fatty acids	GCST90302118	0.1163	1.1779	1.3612	1.0515
Total phosphoglycerides levels	GCST90302119	0.1051	1.1619	1.3215	1.0449
Tyrosine levels	GCST90302120	0.0764	1.1364	1.2519	1.0365
Estimated degree of unsaturation	GCST90302121	0.0816	1.1555	1.2455	1.0345
Valine levels	GCST90302122	0.0727	1.1587	1.2206	1.0293
Total cholesterol levels in VLDL	GCST90302123	0.1291	1.2136	1.4058	1.0638
Mean diameter of VLDL particles	GCST90302124	0.1364	1.2168	1.4112	1.0442
Triglyceride levels in VLDL	GCST90302125	0.145	1.2267	1.4463	1.0534
Total cholesterol levels in very large HDL	GCST90302126	0.1248	1.2038	1.3822	1.0597
Total cholesterol to total lipids ratio in very large HDL	GCST90302127	0.0724	1.1523	1.2561	1.0692
Cholesterol esters in very large HDL	GCST90302128	0.1163	1.194	1.3565	1.0571
Cholesteryl esters to total lipids ratio in very large HDL	GCST90302129	0.073	1.1428	1.2463	1.0565
Free cholesterol in very large HDL	GCST90302130	0.1382	1.2267	1.4245	1.0637
Free cholesterol to total lipids ratio in very large HDL	GCST90302131	0.0528	1.1207	1.1704	1.0298
Total lipids in very large HDL	GCST90302132	0.1512	1.2332	1.4607	1.0707
Concentration of very large HDL particles	GCST90302133	0.1516	1.2332	1.4622	1.0708
Phospholipids in very large HDL	GCST90302134	0.1627	1.2431	1.4948	1.0732
Phospholipids to total lipids ratio in very large HDL	GCST90302135	0.0835	1.1523	1.2679	1.0488
Triglycerides in very large HDL	GCST90302136	0.0763	1.1113	1.2327	1.0415
Triglycerides to total lipids ratio in very large HDL	GCST90302137	0.0883	1.1876	1.306	1.0706
Total cholesterol in very large VLDL	GCST90302138	0.1081	1.1876	1.3401	1.0478
Total cholesterol to total lipids ratio in very large VLDL	GCST90302139	0.0458	1.0895	1.1447	1.0302
Cholesterol esters in very large VLDL	GCST90302140	0.109	1.1876	1.3427	1.0483
Cholesteryl esters to total lipids ratio in very large VLDL	GCST90302141	0.0348	1.071	1.1095	1.0218
Free cholesterol in very large VLDL	GCST90302142	0.1052	1.1779	1.3313	1.0463
Free cholesterol to total lipids ratio in very large VLDL	GCST90302143	0.0374	1.0833	1.1164	1.0244
Total lipids in very large VLDL	GCST90302144	0.1119	1.194	1.3537	1.05
Concentration of very large VLDL particles	GCST90302145	0.1121	1.1973	1.3542	1.0502
Phospholipids in very large VLDL	GCST90302146	0.1082	1.1876	1.3437	1.0499
Phospholipids to total lipids ratio in very large VLDL	GCST90302147	0.0381	1.0988	1.1312	1.0362
Triglycerides in very large VLDL	GCST90302148	0.1138	1.1973	1.359	1.0501
Triglycerides to total lipids ratio in very large VLDL	GCST90302149	0.0535	1.1019	1.1702	1.0367
Total cholesterol in very small VLDL	GCST90302150	0.1053	1.1587	1.3215	1.0547
Total cholesterol to total lipids ratio in very small VLDL	GCST90302151	0.0816	1.1364	1.2462	1.0298
Cholesterol esters in very small VLDL	GCST90302152	0.0959	1.1459	1.2969	1.0526
Cholesteryl esters to total lipids ratio in very small VLDL	GCST90302153	0.0681	1.1175	1.2086	1.0293
Free cholesterol in very small VLDL	GCST90302154	0.1174	1.1683	1.3496	1.0546
Free cholesterol to total lipids ratio in very small VLDL	GCST90302155	0.0685	1.1555	1.2162	1.0335
Total lipids in very small VLDL	GCST90302156	0.1326	1.1908	1.3941	1.0592
Concentration of very small VLDL particles	GCST90302157	0.1373	1.194	1.4075	1.0606
Phospholipids in very small VLDL	GCST90302158	0.1327	1.1843	1.3908	1.0559
Phospholipids to total lipids ratio in very small VLDL	GCST90302159	0.0921	1.1459	1.276	1.0325
Triglycerides in very small VLDL	GCST90302160	0.1591	1.2365	1.4759	1.0595
Triglycerides to total lipids ratio in very small VLDL	GCST90302161	0.1228	1.194	1.3713	1.0413
Total cholesterol levels in chylomicrons and extremely large VLDL	GCST90302162	0.104	1.1811	1.328	1.0473
Total cholesterol to total lipids ratio in chylomicrons and extremely large VLDL	GCST90302163	0.046	1.0895	1.1572	1.0406
Cholesteryl ester levels in chylomicrons and extremely large VLDL	GCST90302164	0.105	1.1779	1.3291	1.0476
Cholesteryl esters to total lipids ratio in chylomicrons and extremely large VLDL	GCST90302165	0.054	1.1019	1.1627	1.031
Free cholesterol levels in chylomicrons and extremely large VLDL	GCST90302166	0.1011	1.1811	1.3206	1.0453
Free cholesterol to total lipids ratio in chylomicrons and extremely large VLDL	GCST90302167	0.0523	1.0957	1.1569	1.0266
Total lipid levels in chylomicrons and extremely large VLDL	GCST90302168	0.101	1.1811	1.3205	1.0468
Concentration of chylomicrons and extremely large VLDL particles	GCST90302169	0.1004	1.1779	1.3187	1.0467
Phospholipid levels in chylomicrons and extremely large VLDL	GCST90302170	0.102	1.1811	1.3267	1.0483
Phospholipids to total lipids ratio in chylomicrons and extremely large VLDL	GCST90302171	0.0536	1.0895	1.1517	1.0158
Triglyceride levels in chylomicrons and extremely large VLDL	GCST90302172	0.0988	1.1779	1.3151	1.0472
Triglycerides to total lipids ratio in chylomicrons and extremely large VLDL	GCST90302173	0.0461	1.0772	1.1464	1.0369

## Sheet: Table S2
Single-trait LDSC analysis results of OA traits
OA Phenotype	h2	λGC	x2	Intercept
FingerOA	0.0035	1.0557	1.0592	1.0031
ThumbOA	0.0052	1.0557	1.0709	0.9875
HandOA	0.006	1.0895	1.1049	1.009
SpineOA	0.0083	1.0957	1.1136	0.9787
TKR	0.0146	1.1779	1.2325	0.9913
THR	0.0164	1.1908	1.2783	1.009
HipOA	0.016	1.1973	1.2739	1.0077
TJR	0.0201	1.2498	1.3389	1.0064
KneeOA	0.0219	1.2664	1.3454	0.9861
AllOA	0.0236	1.3034	1.3845	0.9939
KneeHipOA	0.0245	1.3068	1.4037	0.9958

## Sheet: Table S3
Pairwise LDSC analysis results of metabolic traits and OA
Trait Description	AllOA								FingerOA								HandOA								HipOA								KneeHipOA								KneeOA								SpineOA
	Exposure ID	intercept	correlation	Pvalue	Z-score	adj_p	Significant level		Exposure ID	intercept	correlation	Pvalue	Z-score	adj_p	Significant level		Exposure ID	intercept	correlation	Pvalue	Z-score	adj_p	Significant level		Exposure ID	intercept	correlation	Pvalue	Z-score	adj_p	Significant level		Exposure ID	intercept	correlation	Pvalue	Z-score	adj_p	Significant level		Exposure ID	intercept	correlation	Pvalue	Z-score	adj_p	Significant level		Exposure ID
Acetate levels	GCST90301941	0.003(0.0044)	-0.0766(0.0445)	0.0855	-1.7197	0.156827			GCST90301941	0.0041(0.005)	-0.051(0.1028)	0.62	-0.4958	0.914304			GCST90301941	-0.0001(0.0047)	-0.0002(0.0757)	0.9976	-0.0031	0.9992			GCST90301941	0.0064(0.0049)	-0.0424(0.0579)	0.4641	-0.7321	0.82226			GCST90301941	0.0046(0.0047)	-0.0853(0.0444)	0.0549	-1.9198	0.141848			GCST90301941	0.0031(0.0047)	-0.1015(0.0451)	0.0245	-2.2492	0.0475708	***		GCST90301941
Acetone levels	GCST90301942	0.0017(0.0049)	-0.0352(0.0421)	0.4031	-0.8361	0.542903			GCST90301942	0.0003(0.0038)	-0.0152(0.0878)	0.8629	-0.1727	0.98873			GCST90301942	0.0048(0.0041)	-0.0946(0.0685)	0.1677	-1.3797	0.9786			GCST90301942	0.0009(0.0049)	-0.0059(0.0569)	0.9173	-0.1039	0.978494			GCST90301942	0.0034(0.0047)	-0.0463(0.043)	0.2816	-1.0768	0.428842			GCST90301942	0.0019(0.0047)	-0.0432(0.0441)	0.3282	-0.9777	0.439486			GCST90301942
Alanine levels	GCST90301943	-0.003(0.0053)	0.0199(0.0327)	0.5428	0.6085	0.669166			GCST90301943	0.0066(0.0048)	-0.07(0.062)	0.2589	-1.129	0.718139			GCST90301943	0.004(0.0045)	-0.0716(0.0478)	0.1342	-1.4978	0.9786			GCST90301943	0.0055(0.0053)	-0.0418(0.0374)	0.2643	-1.1163	0.82226			GCST90301943	-0.0006(0.0049)	-0.0015(0.0318)	0.9631	-0.0463	0.971439			GCST90301943	-0.0013(0.0047)	0.0077(0.0325)	0.8136	0.2358	0.894192			GCST90301943
Albumin levels	GCST90301944	0.0002(0.0052)	-0.0835(0.046)	0.0694	-1.8157	0.133638			GCST90301944	0.0016(0.0047)	0.0263(0.0949)	0.7816	0.2773	0.94359			GCST90301944	0.0029(0.0047)	-0.0486(0.0859)	0.5716	-0.5657	0.9786			GCST90301944	-0.0079(0.0053)	0.0401(0.0544)	0.4613	0.7367	0.82226			GCST90301944	-0.0041(0.0052)	-0.0668(0.044)	0.1289	-1.5186	0.248212			GCST90301944	-0.0003(0.0049)	-0.1225(0.0444)	0.0059	-2.7555	0.0136109	***		GCST90301944
Apolipoprotein A-I levels	GCST90301945	0.003(0.0055)	-0.1065(0.0296)	0.0003	-3.6032	0.00249643	***		GCST90301945	-0.01(0.0047)	0.083(0.0669)	0.215	1.24	0.718139			GCST90301945	-0.0024(0.0044)	-0.0021(0.0519)	0.9677	-0.0405	0.9992			GCST90301945	0.0059(0.005)	-0.0183(0.034)	0.5907	-0.5378	0.823398			GCST90301945	0.0063(0.0051)	-0.0797(0.028)	0.0045	-2.8423	0.0308382	***		GCST90301945	0.0061(0.0053)	-0.1133(0.0313)	0.0003	-3.6134	0.000932	***		GCST90301945
Apolipoprotein B levels	GCST90301946	-0.0089(0.0094)	0.0766(0.0447)	0.0866	1.7136	0.156827			GCST90301946	-0.0018(0.0045)	0.0712(0.0621)	0.251	1.1479	0.718139			GCST90301946	-0.0004(0.005)	-0.0009(0.0538)	0.9867	-0.0166	0.9992			GCST90301946	-0.0018(0.0073)	0.0025(0.0385)	0.9482	0.065	0.986297			GCST90301946	-0.0132(0.0089)	0.0712(0.0423)	0.0923	1.6834	0.195508			GCST90301946	-0.017(0.008)	0.0887(0.0444)	0.046	1.9951	0.0824462			GCST90301946
Ratio of apolipoprotein B to apolipoprotein A1 levels	GCST90301947	-0.0095(0.009)	0.1274(0.0435)	0.0034	2.9299	0.015844	***		GCST90301947	0.0036(0.0052)	0.0175(0.0584)	0.7648	0.2992	0.94359			GCST90301947	0.0003(0.0057)	0.0051(0.0548)	0.9258	0.0931	0.986613			GCST90301947	-0.0043(0.0069)	0.0088(0.0366)	0.8109	0.2393	0.908254			GCST90301947	-0.0155(0.0083)	0.1088(0.0405)	0.0072	2.6881	0.0453405	***		GCST90301947	-0.0196(0.0074)	0.1466(0.0427)	0.0006	3.4307	0.00168434	***		GCST90301947
3-Hydroxybutyrate levels	GCST90301948	-0.0012(0.0052)	-0.1062(0.0572)	0.0633	-1.8573	0.125898			GCST90301948	-0.0006(0.0044)	0.0253(0.1062)	0.8115	0.2385	0.954947			GCST90301948	-0.0012(0.0045)	-0.0183(0.0888)	0.8368	-0.206	0.9786			GCST90301948	0.0001(0.0049)	-0.1019(0.0627)	0.104	-1.6257	0.82226			GCST90301948	0.0011(0.0052)	-0.0877(0.0552)	0.1122	-1.5882	0.225367			GCST90301948	0.002(0.0048)	-0.0676(0.0529)	0.2018	-1.2764	0.288463			GCST90301948
Citrate levels	GCST90301949	0.0101(0.0054)	-0.2322(0.0569)	4.5197e-05	-4.0792	0.000554295	***		GCST90301949	0.0002(0.0046)	-0.1158(0.0933)	0.2145	-1.2414	0.718139			GCST90301949	0.0021(0.0047)	-0.1254(0.0854)	0.142	-1.4685	0.9786			GCST90301949	0.0021(0.0054)	-0.1438(0.0593)	0.0154	-2.4238	0.82226			GCST90301949	0.012(0.0054)	-0.2097(0.0558)	0.0002	-3.7555	0.00233	***		GCST90301949	0.0136(0.0051)	-0.2159(0.0577)	0.0002	-3.7418	0.000656338	***		GCST90301949
Conjugated linoleic acid	GCST90301950	0.0072(0.0054)	0.0019(0.0818)	0.9815	0.0232	0.985731			GCST90301950	0.0056(0.0043)	-0.1482(0.1487)	0.319	-0.9966	0.75259			GCST90301950	0.0032(0.0045)	-0.0726(0.1217)	0.5504	-0.5972	0.9786			GCST90301950	0.0039(0.0052)	0.0076(0.0938)	0.9356	0.0808	0.981317			GCST90301950	0.0014(0.005)	0.0799(0.0805)	0.3206	0.9932	0.454562			GCST90301950	0.0027(0.005)	0.056(0.0773)	0.4691	0.7239	0.591442			GCST90301950
Ratio of conjugated linoleic acid to total fatty acids	GCST90301951	0.0065(0.0053)	0.008(0.1057)	0.9397	0.0756	0.960307			GCST90301951	0.0047(0.0045)	-0.1787(0.1987)	0.3685	-0.8992	0.770356			GCST90301951	0.0035(0.0045)	-0.1159(0.1577)	0.4623	-0.735	0.9786			GCST90301951	0.0029(0.005)	0.0495(0.1244)	0.6904	0.3983	0.834681			GCST90301951	0.0006(0.0051)	0.1135(0.1085)	0.2955	1.0461	0.44093			GCST90301951	0.0023(0.0052)	0.068(0.1035)	0.511	0.6572	0.633314			GCST90301951
Creatinine levels	GCST90301952	0.018(0.0069)	-0.0473(0.037)	0.2012	-1.2781	0.316754			GCST90301952	0.0018(0.005)	-0.0389(0.0581)	0.503	-0.6698	0.844332			GCST90301952	0.0041(0.0052)	-0.0803(0.0506)	0.1128	-1.5857	0.9786			GCST90301952	0.0166(0.0063)	-0.0491(0.0436)	0.2599	-1.1265	0.82226			GCST90301952	0.0161(0.0066)	-0.0409(0.035)	0.2432	-1.1671	0.393511			GCST90301952	0.01(0.0059)	-0.0166(0.0331)	0.6156	-0.5021	0.717174			GCST90301952
Diacylglycerol levels	GCST90301953	0.0079(0.0061)	0.083(0.0577)	0.1505	1.4379	0.24522			GCST90301953	0.0077(0.0048)	0.0281(0.0832)	0.7351	0.3383	0.94359			GCST90301953	0.0078(0.0049)	0.0253(0.069)	0.7138	0.3667	0.9786			GCST90301953	0.0116(0.0057)	-0.049(0.0571)	0.391	-0.8577	0.82226			GCST90301953	0.0072(0.0055)	0.0782(0.0525)	0.1366	1.4886	0.258763			GCST90301953	0.0042(0.0052)	0.1113(0.0484)	0.0214	2.3001	0.0429845	***		GCST90301953
Ratio of diacylglycerol to triglycerides	GCST90301954	0.0048(0.0051)	0.0967(0.0743)	0.1932	1.3013	0.308326			GCST90301954	0.0116(0.0046)	-0.0159(0.1311)	0.9037	-0.121	0.989848			GCST90301954	0.0117(0.0049)	-0.0184(0.104)	0.8598	-0.1766	0.9786			GCST90301954	0.0073(0.0053)	0.0119(0.0812)	0.8835	0.1465	0.96798			GCST90301954	0.0059(0.0053)	0.0953(0.0718)	0.1846	1.3267	0.316263			GCST90301954	0.0039(0.0048)	0.1037(0.0692)	0.1338	1.4993	0.203761			GCST90301954
Docosahexaenoic acid (22:6) levels	GCST90301955	0.0002(0.0052)	-0.0466(0.0303)	0.1236	-1.5398	0.202808			GCST90301955	0.0016(0.0045)	-0.0101(0.0662)	0.8784	-0.153	0.98873			GCST90301955	0.0043(0.0043)	-0.1208(0.0541)	0.0256	-2.2319	0.9786			GCST90301955	0.0046(0.0051)	-0.018(0.0387)	0.6422	-0.4646	0.831939			GCST90301955	-0.0025(0.005)	-0.0202(0.03)	0.5008	-0.6732	0.623991			GCST90301955	-0.0067(0.0052)	-0.0262(0.0322)	0.4167	-0.8122	0.536415			GCST90301955
Ratio of 22:6 docosahexaenoic acid to total fatty acids	GCST90301956	-0.0012(0.0048)	-0.0909(0.0382)	0.0175	-2.3765	0.0474034	***		GCST90301956	-0.0024(0.0048)	-0.0552(0.0725)	0.4464	-0.7614	0.833622			GCST90301956	0.0015(0.0046)	-0.1565(0.057)	0.006	-2.7451	0.699			GCST90301956	-0.006(0.0055)	0.0426(0.0475)	0.37	0.8964	0.82226			GCST90301956	-0.0066(0.005)	-0.0352(0.038)	0.3536	-0.9276	0.487508			GCST90301956	-0.0058(0.0049)	-0.0831(0.0384)	0.0306	-2.1626	0.0574984			GCST90301956
Esterified cholesterol levels	GCST90301957	-0.009(0.0088)	-0.0151(0.0381)	0.6922	-0.3958	0.797939			GCST90301957	-0.0074(0.004)	0.0925(0.0713)	0.1944	1.2978	0.718139			GCST90301957	-0.0026(0.0043)	-0.0251(0.0541)	0.6424	-0.4643	0.9786			GCST90301957	-0.0037(0.0068)	0.0116(0.039)	0.7657	0.298	0.87455			GCST90301957	-0.0112(0.0085)	0.0036(0.0375)	0.9245	0.0947	0.939497			GCST90301957	-0.0131(0.0077)	-0.014(0.0396)	0.7238	-0.3534	0.818667			GCST90301957
Estimated description of fatty acid chain length not actual carbon number	GCST90301958	0.0121(0.0073)	0.1168(0.0652)	0.0733	1.7908	0.139236			GCST90301958	0.0059(0.0045)	-0.0736(0.1031)	0.4752	-0.714	0.835521			GCST90301958	0.0058(0.0048)	-0.0459(0.0817)	0.5742	-0.5619	0.9786			GCST90301958	0.0157(0.0064)	-0.0641(0.0764)	0.4011	-0.8397	0.82226			GCST90301958	0.0168(0.0073)	0.0494(0.0627)	0.4305	0.7884	0.565221			GCST90301958	0.0128(0.0064)	0.1022(0.06)	0.0886	1.7031	0.141715			GCST90301958
Omega-3 fatty acids levels	GCST90301959	-0.0007(0.0057)	-0.0324(0.0294)	0.2711	-1.1005	0.404912			GCST90301959	0.0047(0.0045)	-0.0358(0.0654)	0.5837	-0.548	0.897735			GCST90301959	0.0073(0.0041)	-0.1214(0.0525)	0.0207	-2.3129	0.96462			GCST90301959	0.0063(0.005)	-0.0139(0.0357)	0.6979	-0.3882	0.834681			GCST90301959	-0.003(0.0055)	-0.0077(0.0287)	0.7878	-0.2692	0.853755			GCST90301959	-0.0059(0.0056)	-0.0197(0.0317)	0.5345	-0.6211	0.648638			GCST90301959
Ratio of omega-3 fatty acids to total fatty acids	GCST90301960	-0.0004(0.0048)	-0.0993(0.04)	0.0131	-2.481	0.0396403	***		GCST90301960	0.0047(0.0049)	-0.1458(0.0763)	0.0561	-1.9105	0.695738			GCST90301960	0.0063(0.0044)	-0.189(0.0584)	0.0012	-3.2369	0.2796			GCST90301960	-0.0053(0.0054)	0.0533(0.0483)	0.2705	1.1018	0.82226			GCST90301960	-0.0041(0.0047)	-0.0523(0.037)	0.157	-1.4152	0.279244			GCST90301960	-5.1617e-05(0.0046)	-0.1217(0.0367)	0.0009	-3.3158	0.00238295	***		GCST90301960
Omega-6 fatty acids levels	GCST90301961	-0.0016(0.0081)	-0.0236(0.036)	0.5123	-0.6552	0.641752			GCST90301961	-0.0058(0.0041)	0.1021(0.0645)	0.1131	1.5842	0.695738			GCST90301961	-0.0016(0.0043)	-0.0156(0.0516)	0.7628	-0.3018	0.9786			GCST90301961	0.0039(0.0065)	-0.0245(0.0373)	0.5115	-0.6565	0.82226			GCST90301961	-0.0045(0.0077)	-0.0057(0.0358)	0.8732	-0.1595	0.910884			GCST90301961	-0.0085(0.0071)	-0.0034(0.0367)	0.9259	-0.093	0.946205			GCST90301961
Ratio of omega-6 fatty acids to total fatty acids	GCST90301962	-0.0033(0.0065)	-0.1547(0.0368)	2.6406e-05	-4.2024	0.000341733	***		GCST90301962	-0.0093(0.0045)	0.0233(0.0616)	0.7045	0.3793	0.937693			GCST90301962	-0.0079(0.0049)	-0.0257(0.0561)	0.6472	-0.4577	0.9786			GCST90301962	-0.011(0.0057)	0.044(0.043)	0.3063	1.023	0.82226			GCST90301962	-0.0031(0.0065)	-0.1113(0.0373)	0.0028	-2.9852	0.0224966	***		GCST90301962	0.0029(0.0061)	-0.1849(0.0371)	5.9973e-07	-4.9913	7.16475e-06	***		GCST90301962
Free cholesterol levels	GCST90301963	-0.0077(0.0083)	-0.0081(0.0383)	0.8328	-0.211	0.886038			GCST90301963	-0.0097(0.0043)	0.1081(0.0726)	0.1365	1.489	0.695738			GCST90301963	-0.0037(0.0043)	-0.0154(0.0544)	0.7774	-0.2827	0.9786			GCST90301963	-0.0036(0.0067)	0.0211(0.0392)	0.5906	0.5379	0.823398			GCST90301963	-0.0101(0.008)	0.0104(0.0373)	0.7798	0.2796	0.853755			GCST90301963	-0.0109(0.0074)	-0.0097(0.0391)	0.8045	-0.2475	0.888382			GCST90301963
Glucose levels	GCST90301964	8.7243e-05(0.0056)	0.0622(0.0489)	0.2027	1.2738	0.316974			GCST90301964	0.0075(0.0041)	0.0762(0.0752)	0.311	1.0131	0.75259			GCST90301964	0.0027(0.0042)	0.0755(0.0595)	0.2041	1.2699	0.9786			GCST90301964	0.0023(0.0059)	-0.0059(0.0571)	0.9175	-0.1036	0.978494			GCST90301964	-0.0011(0.006)	0.0611(0.0489)	0.2121	1.2478	0.352995			GCST90301964	-0.001(0.0052)	0.0687(0.0444)	0.122	1.5464	0.187013			GCST90301964
Glutamine levels	GCST90301965	0.004(0.0052)	-0.1276(0.0316)	5.4507e-05	-4.0354	0.00060469	***		GCST90301965	0.0006(0.0042)	0.0022(0.0652)	0.9726	0.0344	0.989848			GCST90301965	0.0014(0.0042)	-0.0589(0.0534)	0.2705	-1.102	0.9786			GCST90301965	0.0005(0.0049)	-0.0474(0.0389)	0.2231	-1.2182	0.82226			GCST90301965	0.0032(0.0053)	-0.0978(0.0349)	0.0051	-2.8021	0.0330083	***		GCST90301965	0.0097(0.0054)	-0.1341(0.0363)	0.0002	-3.6942	0.000656338	***		GCST90301965
Glycerol levels	GCST90301966	0.0037(0.0051)	0.1348(0.0728)	0.0642	1.8511	0.125898			GCST90301966	0.0046(0.0039)	0.097(0.1386)	0.4841	0.6997	0.835521			GCST90301966	0.0019(0.0042)	0.0463(0.1056)	0.6607	0.439	0.9786			GCST90301966	0.0005(0.005)	0.0823(0.0818)	0.3149	1.0051	0.82226			GCST90301966	0.0024(0.0051)	0.1125(0.0702)	0.1087	1.604	0.222168			GCST90301966	0.0013(0.005)	0.1339(0.0721)	0.0634	1.8562	0.107045			GCST90301966
Glycine levels	GCST90301967	0.013(0.0056)	-0.1023(0.0653)	0.1171	-1.5672	0.197712			GCST90301967	0.0075(0.004)	-0.088(0.061)	0.1493	-1.442	0.695738			GCST90301967	0.0042(0.0043)	-0.1082(0.0532)	0.0421	-2.0328	0.9786			GCST90301967	0.0063(0.0054)	-0.0725(0.0463)	0.1174	-1.5656	0.82226			GCST90301967	0.0124(0.0053)	-0.0942(0.0564)	0.095	-1.6694	0.197634			GCST90301967	0.0118(0.005)	-0.0746(0.056)	0.1829	-1.3318	0.264694			GCST90301967
Glycoprotein acetylation	GCST90301968	0.0081(0.006)	0.1331(0.0369)	0.0003	3.6082	0.00249643	***		GCST90301968	0.0054(0.0047)	0.032(0.0626)	0.6096	0.5107	0.904693			GCST90301968	0.0005(0.005)	0.0314(0.0524)	0.5483	0.6004	0.9786			GCST90301968	0.0096(0.0056)	-0.0261(0.0384)	0.4968	-0.6795	0.82226			GCST90301968	0.0035(0.0056)	0.1213(0.0349)	0.0005	3.4792	0.00529545	***		GCST90301968	-0.0021(0.0053)	0.1794(0.0333)	6.9195e-08	5.3932	1.46578e-06	***		GCST90301968
Total cholesterol in HDL2	GCST90301969	0.0054(0.006)	-0.1366(0.0292)	2.8891e-06	-4.6785	6.56636e-05	***		GCST90301969	-0.0097(0.005)	0.0406(0.0603)	0.5002	0.6742	0.844332			GCST90301969	-0.002(0.0051)	-0.0167(0.0494)	0.7351	-0.3384	0.9786			GCST90301969	0.006(0.0052)	-0.0118(0.0314)	0.7061	-0.3772	0.834681			GCST90301969	0.0119(0.0054)	-0.1083(0.0276)	8.8418e-05	-3.9204	0.00128732	***		GCST90301969	0.0139(0.0055)	-0.1522(0.0302)	4.7962e-07	-5.0343	6.21333e-06	***		GCST90301969
Total cholesterol in HDL3	GCST90301970	-0.0015(0.0058)	-0.0923(0.0412)	0.025	-2.2422	0.0600515			GCST90301970	-0.006(0.0042)	0.0613(0.0812)	0.4506	0.7544	0.833622			GCST90301970	-0.0036(0.0043)	-0.031(0.069)	0.6537	-0.4486	0.9786			GCST90301970	-0.0045(0.0053)	0.0377(0.0462)	0.4143	0.8164	0.82226			GCST90301970	-0.0047(0.0059)	-0.0441(0.0399)	0.2696	-1.104	0.419711			GCST90301970	-0.0037(0.0057)	-0.0826(0.0429)	0.0544	-1.924	0.0967573			GCST90301970
Total cholesterol levels in HDL	GCST90301971	0.0048(0.0058)	-0.1348(0.0289)	3.1018e-06	-4.664	6.56636e-05	***		GCST90301971	-0.0103(0.0049)	0.0501(0.0607)	0.4092	0.8253	0.800549			GCST90301971	-0.0029(0.005)	-0.0138(0.0497)	0.7815	-0.2774	0.9786			GCST90301971	0.0049(0.0051)	-0.009(0.0317)	0.7758	-0.2847	0.877483			GCST90301971	0.0102(0.0053)	-0.1038(0.0274)	0.0002	-3.7832	0.00233	***		GCST90301971	0.0119(0.0054)	-0.1466(0.0301)	1.1249e-06	-4.8684	1.24267e-05	***		GCST90301971
Mean diameter of HDL particles	GCST90301972	0.0055(0.0059)	-0.1598(0.0301)	1.131e-07	-5.3043	2.19603e-05	***		GCST90301972	-0.0086(0.0053)	-0.0129(0.0603)	0.8303	-0.2144	0.962487			GCST90301972	-0.0014(0.0053)	-0.0497(0.0501)	0.3217	-0.9909	0.9786			GCST90301972	0.006(0.0057)	-0.0121(0.0316)	0.7011	-0.3838	0.834681			GCST90301972	0.0139(0.0054)	-0.1346(0.0271)	6.513e-07	-4.9753	7.58415e-05	***		GCST90301972	0.0169(0.0053)	-0.1802(0.0281)	1.4171e-10	-6.414	3.3086e-08	***		GCST90301972
Triglyceride levels in HDL	GCST90301973	0.0105(0.006)	0.0354(0.038)	0.3509	0.9328	0.489579			GCST90301973	0.0012(0.0044)	0.0284(0.0596)	0.634	0.4762	0.923262			GCST90301973	0.0048(0.0048)	-0.0302(0.0531)	0.5699	-0.5682	0.9786			GCST90301973	0.0124(0.0054)	-0.05(0.0392)	0.2019	-1.2761	0.82226			GCST90301973	0.0088(0.0055)	0.0184(0.0342)	0.5904	0.5382	0.694764			GCST90301973	0.0041(0.0049)	0.0513(0.0313)	0.101	1.6402	0.159007			GCST90301973
Histidine levels	GCST90301974	-0.0004(0.0045)	-0.0851(0.0455)	0.0614	-1.8706	0.124334			GCST90301974	0.0017(0.0045)	-0.005(0.1014)	0.9607	-0.0493	0.989848			GCST90301974	-0.0003(0.0044)	-0.0488(0.0771)	0.5266	-0.6331	0.9786			GCST90301974	-0.0035(0.0051)	0.0229(0.057)	0.6878	0.4019	0.834681			GCST90301974	0.0002(0.0049)	-0.0693(0.047)	0.1402	-1.475	0.26344			GCST90301974	0.0019(0.0046)	-0.0847(0.0458)	0.0644	-1.8492	0.107951			GCST90301974
Total Cholesterol in IDL	GCST90301975	-0.0083(0.0084)	-0.0069(0.0415)	0.8684	-0.1656	0.896741			GCST90301975	-0.0056(0.0043)	0.0611(0.0733)	0.4045	0.8337	0.798716			GCST90301975	-0.0016(0.0044)	-0.0434(0.0566)	0.4435	-0.7664	0.9786			GCST90301975	-0.0058(0.0071)	0.031(0.0425)	0.4652	0.7302	0.82226			GCST90301975	-0.0114(0.0082)	0.011(0.0407)	0.7878	0.2692	0.853755			GCST90301975	-0.0118(0.0071)	-0.0116(0.0422)	0.784	-0.2741	0.874029			GCST90301975
Cholesteryl esters to total lipids ratio in IDL	GCST90301976	-0.0075(0.0077)	-0.0953(0.0432)	0.0273	-2.2073	0.063609			GCST90301976	-0.0037(0.0048)	-0.071(0.0822)	0.3874	-0.8643	0.784906			GCST90301976	-0.0044(0.0053)	-0.0448(0.0651)	0.4915	-0.6879	0.9786			GCST90301976	-0.0083(0.0066)	0.0527(0.0516)	0.3077	1.0202	0.82226			GCST90301976	-0.009(0.0076)	-0.0489(0.044)	0.2663	-1.1115	0.419243			GCST90301976	-0.0075(0.0067)	-0.1103(0.0438)	0.0117	-2.5199	0.0254776	***		GCST90301976
Cholesterol esters in IDL	GCST90301977	-0.008(0.0084)	0.0029(0.042)	0.9453	0.0687	0.961812			GCST90301977	-0.0043(0.0044)	0.0549(0.0728)	0.4508	0.7541	0.833622			GCST90301977	-0.0009(0.0044)	-0.0431(0.0569)	0.4483	-0.7582	0.9786			GCST90301977	-0.0055(0.0071)	0.0319(0.0426)	0.454	0.7487	0.82226			GCST90301977	-0.0115(0.0081)	0.02(0.0413)	0.6288	0.4834	0.721726			GCST90301977	-0.0123(0.0071)	0.001(0.0429)	0.9808	0.0241	0.985028			GCST90301977
Cholesteryl esters to total lipids ratio in IDL	GCST90301978	-0.004(0.0066)	-0.0322(0.0592)	0.5862	-0.5443	0.700434			GCST90301978	0.0021(0.0045)	-0.1324(0.1097)	0.2273	-1.2073	0.718139			GCST90301978	-0.0011(0.0048)	-0.0401(0.0929)	0.6657	-0.4321	0.9786			GCST90301978	-0.0049(0.0061)	0.0608(0.0741)	0.4124	0.8197	0.82226			GCST90301978	-0.0072(0.0066)	0.0098(0.0627)	0.8757	0.1564	0.910884			GCST90301978	-0.0073(0.0061)	-0.0302(0.0618)	0.625	-0.4887	0.720916			GCST90301978
Free cholesterol in IDL	GCST90301979	-0.0089(0.0085)	-0.028(0.0409)	0.4941	-0.6837	0.632557			GCST90301979	-0.0083(0.0042)	0.0733(0.0742)	0.3229	0.9886	0.75259			GCST90301979	-0.003(0.0043)	-0.0439(0.0564)	0.4367	-0.7777	0.9786			GCST90301979	-0.0065(0.007)	0.0309(0.0427)	0.4692	0.7237	0.82226			GCST90301979	-0.0108(0.0083)	-0.0099(0.0396)	0.8023	-0.2503	0.865444			GCST90301979	-0.0105(0.0071)	-0.0406(0.0408)	0.3192	-0.9962	0.429905			GCST90301979
Free cholesterol to total lipids ratio in IDL	GCST90301980	-0.0065(0.0073)	-0.1266(0.0376)	0.0008	-3.3653	0.00548235	***		GCST90301980	-0.012(0.0048)	0.0098(0.0633)	0.8773	0.1544	0.98873			GCST90301980	-0.0062(0.0052)	-0.0482(0.0511)	0.3458	-0.9427	0.9786			GCST90301980	-0.0116(0.0058)	0.037(0.0395)	0.3491	0.9363	0.82226			GCST90301980	-0.0065(0.0069)	-0.0905(0.0351)	0.0101	-2.5737	0.0558116			GCST90301980	-9.2885e-05(0.0061)	-0.1612(0.0332)	1.222e-06	-4.852	1.29209e-05	***		GCST90301980
Total lipids in IDL	GCST90301981	-0.0079(0.0083)	0.007(0.0407)	0.8635	0.1719	0.896741			GCST90301981	-0.0068(0.0043)	0.0807(0.0713)	0.2574	1.1326	0.718139			GCST90301981	-0.0024(0.0043)	-0.0314(0.0556)	0.5717	-0.5656	0.9786			GCST90301981	-0.0055(0.007)	0.0263(0.041)	0.5216	0.6409	0.82226			GCST90301981	-0.0111(0.0081)	0.0194(0.0398)	0.6257	0.4879	0.721723			GCST90301981	-0.0122(0.0071)	0.0043(0.0418)	0.9174	0.1037	0.942264			GCST90301981
Concentration of IDL particles	GCST90301982	-0.0076(0.0082)	0.0128(0.0402)	0.7497	0.319	0.823963			GCST90301982	-0.0068(0.0043)	0.084(0.0704)	0.233	1.1927	0.718139			GCST90301982	-0.0024(0.0042)	-0.0278(0.0554)	0.6162	-0.5013	0.9786			GCST90301982	-0.0048(0.0069)	0.023(0.0403)	0.5686	0.5701	0.82226			GCST90301982	-0.0107(0.008)	0.0224(0.0393)	0.5686	0.5701	0.672507			GCST90301982	-0.0121(0.0071)	0.0105(0.0415)	0.8004	0.2529	0.888063			GCST90301982
Phospholipids in IDL	GCST90301983	-0.0077(0.0083)	-0.0015(0.041)	0.9709	-0.0365	0.983564			GCST90301983	-0.0078(0.0042)	0.092(0.0726)	0.205	1.2674	0.718139			GCST90301983	-0.003(0.0042)	-0.0291(0.0558)	0.6019	-0.5217	0.9786			GCST90301983	-0.0064(0.007)	0.0309(0.0423)	0.4652	0.7303	0.82226			GCST90301983	-0.0108(0.0082)	0.0145(0.0403)	0.7186	0.3604	0.808859			GCST90301983	-0.0109(0.0071)	-0.0089(0.0416)	0.8298	-0.215	0.907715			GCST90301983
Phospholipids to total lipids ratio in IDL	GCST90301984	0.0064(0.0055)	-0.0685(0.0417)	0.1003	-1.6433	0.178396			GCST90301984	-0.0031(0.0047)	0.0502(0.0714)	0.4822	0.7028	0.835521			GCST90301984	-0.0002(0.0047)	0.026(0.0636)	0.6832	0.4081	0.9786			GCST90301984	-0.0065(0.0049)	0.0308(0.0423)	0.4663	0.7286	0.82226			GCST90301984	0.0056(0.0051)	-0.0415(0.0398)	0.2978	-1.0411	0.44093			GCST90301984	0.0118(0.005)	-0.0941(0.0404)	0.02	-2.3268	0.0408772	***		GCST90301984
Triglycerides in IDL	GCST90301985	-7.6292e-05(0.0062)	0.0807(0.0329)	0.0142	2.4523	0.0408469	***		GCST90301985	-0.0037(0.0043)	0.0894(0.0583)	0.1255	1.5321	0.695738			GCST90301985	-7.2434e-05(0.0045)	0.0097(0.0525)	0.8541	0.1839	0.9786			GCST90301985	0.0034(0.0059)	-0.0207(0.0329)	0.5301	-0.6279	0.82226			GCST90301985	-0.0038(0.006)	0.0611(0.0313)	0.051	1.9515	0.136586			GCST90301985	-0.008(0.0061)	0.0938(0.0345)	0.0066	2.7162	0.0150765	***		GCST90301985
Triglycerides to total lipids ratio in IDL	GCST90301986	0.0149(0.008)	0.0875(0.0456)	0.0547	1.9214	0.112788			GCST90301986	0.0015(0.0049)	0.0215(0.0808)	0.79	0.2664	0.943949			GCST90301986	0.0016(0.0058)	0.0306(0.0674)	0.6492	0.4549	0.9786			GCST90301986	0.0085(0.0066)	-0.0508(0.0503)	0.3128	-1.0095	0.82226			GCST90301986	0.0073(0.0076)	0.0594(0.0432)	0.1687	1.3765	0.295542			GCST90301986	0.0038(0.0066)	0.118(0.0421)	0.005	2.8051	0.0117677	***		GCST90301986
Isoleucine levels	GCST90301987	0.0093(0.0057)	0.08(0.0411)	0.0516	1.9463	0.108314			GCST90301987	0.0098(0.0048)	0.0116(0.0704)	0.8688	0.1652	0.98873			GCST90301987	0.0075(0.0051)	0.0157(0.0567)	0.7827	0.2758	0.9786			GCST90301987	0.0085(0.0056)	-0.0428(0.0453)	0.345	-0.9444	0.82226			GCST90301987	0.0055(0.0057)	0.0683(0.0404)	0.0906	1.6921	0.193668			GCST90301987	0.0034(0.0051)	0.1122(0.0381)	0.0032	2.9446	0.0076866	***		GCST90301987
Linoleic acid (18:2) levels	GCST90301988	-0.0014(0.0083)	-0.0442(0.0366)	0.2267	-1.2089	0.345236			GCST90301988	-0.0052(0.0042)	0.0802(0.0646)	0.2148	1.2406	0.718139			GCST90301988	-0.0011(0.0045)	-0.0272(0.0513)	0.596	-0.5302	0.9786			GCST90301988	0.0049(0.0067)	-0.0409(0.0383)	0.2854	-1.0683	0.82226			GCST90301988	-0.0036(0.008)	-0.0282(0.0361)	0.4347	-0.7811	0.565839			GCST90301988	-0.0066(0.0071)	-0.0298(0.0359)	0.4067	-0.8298	0.526451			GCST90301988
Ratio of 18:2 linoleic acid to total fatty acids	GCST90301989	-0.0005(0.0065)	-0.1882(0.0379)	6.73e-07	-4.969	3.029e-05	***		GCST90301989	-0.0064(0.0046)	-0.0087(0.0661)	0.8949	-0.1321	0.989848			GCST90301989	-0.0065(0.0049)	-0.033(0.0592)	0.5772	-0.5574	0.9786			GCST90301989	-0.0077(0.006)	-0.0016(0.0459)	0.972	-0.0351	0.990708			GCST90301989	-0.001(0.0067)	-0.1487(0.0382)	9.89e-05	-3.8933	0.00135551	***		GCST90301989	0.0039(0.006)	-0.2081(0.0374)	2.6525e-08	-5.5629	6.86056e-07	***		GCST90301989
Lactate levels	GCST90301990	0.0067(0.005)	0.0094(0.0516)	0.8559	0.1816	0.894281			GCST90301990	0.0074(0.0041)	-0.1162(0.1084)	0.2838	-1.0718	0.751425			GCST90301990	0.0004(0.0043)	0.0092(0.0845)	0.913	0.1092	0.986613			GCST90301990	-0.0026(0.0049)	-0.0376(0.0629)	0.55	-0.5977	0.82226			GCST90301990	0.0046(0.0048)	-0.0054(0.0517)	0.9175	-0.1035	0.939497			GCST90301990	0.0044(0.0047)	0.0419(0.0535)	0.4339	0.7826	0.552452			GCST90301990
Total cholesterol levels in LDL	GCST90301991	-0.0106(0.0082)	0.009(0.041)	0.8267	0.2189	0.883583			GCST90301991	-0.0067(0.0042)	0.0945(0.0743)	0.2035	1.2717	0.718139			GCST90301991	-0.0028(0.0044)	-0.0207(0.0566)	0.7146	-0.3657	0.9786			GCST90301991	-0.0089(0.007)	0.0352(0.0421)	0.4027	0.8367	0.82226			GCST90301991	-0.0149(0.0082)	0.0269(0.0408)	0.5092	0.6601	0.631083			GCST90301991	-0.0147(0.0071)	0.001(0.042)	0.9806	0.0243	0.985028			GCST90301991
Mean diameter of LDL particles	GCST90301992	0.0146(0.0079)	-0.1032(0.0604)	0.0875	-1.7087	0.156827			GCST90301992	0.0059(0.005)	-0.1913(0.1018)	0.0601	-1.8798	0.695738			GCST90301992	0.0052(0.0052)	-0.1237(0.0788)	0.1162	-1.5708	0.9786			GCST90301992	0.0138(0.0064)	-0.0213(0.0591)	0.7182	-0.3608	0.836703			GCST90301992	0.0205(0.0076)	-0.1092(0.0585)	0.0619	-1.8667	0.148037			GCST90301992	0.0183(0.0067)	-0.1025(0.0537)	0.0561	-1.91	0.0982805			GCST90301992
Triglyceride levels in LDL	GCST90301993	-0.0009(0.0064)	0.0765(0.035)	0.0289	2.1848	0.0660167			GCST90301993	-0.0065(0.0041)	0.1166(0.0618)	0.0594	1.8854	0.695738			GCST90301993	-0.002(0.0042)	0.0188(0.0551)	0.7336	0.3404	0.9786			GCST90301993	0.0025(0.006)	-0.0229(0.0348)	0.5101	-0.6587	0.82226			GCST90301993	-0.005(0.0062)	0.0629(0.0334)	0.0599	1.8814	0.147158			GCST90301993	-0.0084(0.0062)	0.0918(0.0372)	0.0135	2.471	0.0285955	***		GCST90301993
Leucine levels	GCST90301994	0.0089(0.0055)	0.0864(0.0403)	0.032	2.145	0.0703396			GCST90301994	0.0079(0.0047)	0.039(0.0722)	0.5895	0.5396	0.897735			GCST90301994	0.0063(0.0047)	0.0387(0.0557)	0.4876	0.6942	0.9786			GCST90301994	0.0077(0.0058)	-0.0119(0.0473)	0.8021	-0.2507	0.902847			GCST90301994	0.0048(0.0058)	0.0802(0.0406)	0.0481	1.9761	0.131851			GCST90301994	0.0046(0.0054)	0.1048(0.0387)	0.0068	2.705	0.0153825	***		GCST90301994
Total cholesterol in large HDL	GCST90301995	0.0075(0.0065)	-0.1663(0.0325)	3.0689e-07	-5.1192	2.19603e-05	***		GCST90301995	-0.0092(0.0051)	0.0024(0.0605)	0.9679	0.0403	0.989848			GCST90301995	-0.0016(0.0054)	-0.0385(0.0536)	0.4727	-0.7182	0.9786			GCST90301995	0.0075(0.0058)	-0.0161(0.033)	0.6255	-0.4881	0.823398			GCST90301995	0.0158(0.006)	-0.14(0.0296)	2.3329e-06	-4.7222	0.000124422	***		GCST90301995	0.0188(0.0057)	-0.1872(0.031)	1.5346e-09	-6.0407	1.1883e-07	***		GCST90301995
Total cholesterol to total lipids ratio in large HDL	GCST90301996	0.0099(0.0064)	-0.1836(0.0396)	3.4923e-06	-4.6395	6.77642e-05	***		GCST90301996	0.001(0.0048)	-0.1165(0.0645)	0.0709	-1.806	0.695738			GCST90301996	0.0034(0.0046)	-0.0735(0.0565)	0.1939	-1.2992	0.9786			GCST90301996	-0.0005(0.0057)	8.589e-05(0.0382)	0.9982	0.0023	0.9984			GCST90301996	0.0098(0.006)	-0.1411(0.0356)	7.4502e-05	-3.9614	0.00115723	***		GCST90301996	0.0135(0.0056)	-0.1934(0.0378)	3.0735e-07	-5.1189	4.20771e-06	***		GCST90301996
Cholesterol esters in large HDL	GCST90301997	0.0081(0.0066)	-0.1677(0.033)	3.7719e-07	-5.0801	2.19603e-05	***		GCST90301997	-0.0091(0.0051)	0.0028(0.0609)	0.9633	0.046	0.989848			GCST90301997	-0.0015(0.0054)	-0.0389(0.0542)	0.4721	-0.7191	0.9786			GCST90301997	0.0078(0.0059)	-0.0169(0.0331)	0.6107	-0.509	0.823398			GCST90301997	0.0163(0.0061)	-0.1408(0.03)	2.6742e-06	-4.6944	0.000124422	***		GCST90301997	0.0192(0.0057)	-0.1878(0.0313)	2.0426e-09	-5.9944	1.1883e-07	***		GCST90301997
Cholesteryl esters to total lipids ratio in large HDL	GCST90301998	0.0132(0.0069)	-0.1958(0.0508)	0.0001	-3.854	0.000932	***		GCST90301998	0.0041(0.0048)	-0.1592(0.0759)	0.0359	-2.0986	0.695738			GCST90301998	0.006(0.0046)	-0.0956(0.0641)	0.1358	-1.4915	0.9786			GCST90301998	0.0017(0.0059)	-0.0063(0.045)	0.8886	-0.14	0.96798			GCST90301998	0.0123(0.0067)	-0.1438(0.045)	0.0014	-3.1936	0.0125462	***		GCST90301998	0.0147(0.006)	-0.1903(0.0484)	8.3442e-05	-3.9343	0.000366645	***		GCST90301998
Free cholesterol in large HDL	GCST90301999	0.0059(0.0061)	-0.1619(0.0314)	2.5356e-07	-5.1551	2.19603e-05	***		GCST90301999	-0.009(0.0051)	0.0018(0.0597)	0.9755	0.0307	0.989848			GCST90301999	-0.0017(0.0053)	-0.0358(0.0523)	0.494	-0.684	0.9786			GCST90301999	0.0067(0.0057)	-0.0138(0.0328)	0.6738	-0.4209	0.832759			GCST90301999	0.0147(0.0057)	-0.1382(0.0289)	1.8033e-06	-4.7743	0.000124422	***		GCST90301999	0.018(0.0056)	-0.1865(0.0303)	7.4577e-10	-6.1561	8.6909e-08	***		GCST90301999
Free cholesterol to total lipids ratio in large HDL	GCST90302000	0.003(0.0058)	-0.1516(0.035)	1.5266e-05	-4.3248	0.0002097	***		GCST90302000	-0.002(0.0049)	-0.0657(0.0646)	0.3092	-1.0169	0.75259			GCST90302000	0.0002(0.005)	-0.0433(0.0564)	0.4426	-0.7677	0.9786			GCST90302000	-0.0076(0.0053)	0.0297(0.0366)	0.4173	0.8111	0.82226			GCST90302000	0.0014(0.0052)	-0.1154(0.0323)	0.0004	-3.5724	0.0044381	***		GCST90302000	0.0073(0.0053)	-0.1776(0.0331)	8.2477e-08	-5.3616	1.60188e-06	***		GCST90302000
Total lipids in large HDL	GCST90302001	0.0078(0.0064)	-0.1622(0.0328)	7.8023e-07	-4.9402	3.029e-05	***		GCST90302001	-0.0097(0.0052)	0.0174(0.0622)	0.7794	0.2801	0.94359			GCST90302001	-0.0022(0.0054)	-0.0315(0.0548)	0.5654	-0.5749	0.9786			GCST90302001	0.0076(0.0057)	-0.0166(0.0335)	0.6196	-0.4964	0.823398			GCST90302001	0.0159(0.0059)	-0.1383(0.0298)	3.3486e-06	-4.6482	0.000124821	***		GCST90302001	0.0188(0.0056)	-0.186(0.0313)	2.6827e-09	-5.9499	1.24888e-07	***		GCST90302001
Concentration of large HDL particles	GCST90302002	0.0079(0.0063)	-0.1615(0.033)	9.5213e-07	-4.9013	3.1688e-05	***		GCST90302002	-0.0097(0.0052)	0.0196(0.0626)	0.7543	0.313	0.94359			GCST90302002	-0.002(0.0054)	-0.0325(0.0551)	0.555	-0.5902	0.9786			GCST90302002	0.0077(0.0057)	-0.0176(0.0337)	0.6006	-0.5236	0.823398			GCST90302002	0.016(0.0059)	-0.138(0.0298)	3.7527e-06	-4.6246	0.000124821	***		GCST90302002	0.0188(0.0056)	-0.1851(0.0313)	3.3234e-09	-5.9148	1.28927e-07	***		GCST90302002
Phospholipids in large HDL	GCST90302003	0.0073(0.0062)	-0.1504(0.0321)	2.8517e-06	-4.6812	6.56636e-05	***		GCST90302003	-0.0107(0.0052)	0.0336(0.0619)	0.5871	0.543	0.897735			GCST90302003	-0.0032(0.0054)	-0.0231(0.0544)	0.6715	-0.4241	0.9786			GCST90302003	0.007(0.0056)	-0.0148(0.0333)	0.6556	-0.4459	0.832759			GCST90302003	0.015(0.0057)	-0.1288(0.0293)	1.0677e-05	-4.403	0.000311637	***		GCST90302003	0.0179(0.0056)	-0.175(0.0309)	1.4907e-08	-5.6626	4.33963e-07	***		GCST90302003
Phospholipids to total lipids ratio in large HDL	GCST90302004	-0.0095(0.0062)	0.2232(0.0505)	9.992e-06	4.4173	0.000155178	***		GCST90302004	-0.0068(0.0049)	0.1491(0.0757)	0.0489	1.9691	0.695738			GCST90302004	-0.0115(0.0045)	0.1557(0.0623)	0.0125	2.4974	0.728125			GCST90302004	-0.0098(0.0059)	0.0558(0.0454)	0.2191	1.229	0.82226			GCST90302004	-0.0156(0.0064)	0.2011(0.0494)	4.745e-05	4.0678	0.000922292	***		GCST90302004	-0.016(0.0057)	0.2395(0.054)	9.3796e-06	4.431	8.09459e-05	***		GCST90302004
Triglycerides in large HDL	GCST90302005	0.0129(0.0052)	-0.1711(0.0421)	4.8754e-05	-4.0615	0.00056852	***		GCST90302005	-0.0046(0.0051)	-0.0033(0.0878)	0.9696	-0.0381	0.989848			GCST90302005	0.0024(0.0052)	-0.0863(0.0746)	0.2476	-1.1562	0.9786			GCST90302005	0.0132(0.0053)	-0.0554(0.0466)	0.2343	-1.1894	0.82226			GCST90302005	0.0195(0.0053)	-0.1618(0.0382)	2.2485e-05	-4.2387	0.00052425	***		GCST90302005	0.0188(0.0048)	-0.1959(0.0376)	1.8742e-07	-5.2114	2.90473e-06	***		GCST90302005
Triglycerides to total lipids ratio in large HDL	GCST90302006	0.0108(0.0058)	0.0357(0.0385)	0.3532	0.9284	0.489855			GCST90302006	-0.0015(0.0046)	-0.017(0.0675)	0.801	-0.2521	0.952209			GCST90302006	0.001(0.005)	-0.0437(0.056)	0.4346	-0.7814	0.9786			GCST90302006	0.0114(0.0053)	-0.0597(0.0413)	0.1485	-1.4449	0.82226			GCST90302006	0.008(0.0053)	0.0228(0.0384)	0.5519	0.5949	0.65945			GCST90302006	0.0028(0.0054)	0.0572(0.0383)	0.1357	1.492	0.203988			GCST90302006
Total cholesterol in large LDL	GCST90302007	-0.009(0.0081)	0.0012(0.0404)	0.9763	0.0297	0.984753			GCST90302007	-0.0068(0.0042)	0.0858(0.0731)	0.2402	1.1744	0.718139			GCST90302007	-0.0027(0.0044)	-0.0291(0.0559)	0.6023	-0.5212	0.9786			GCST90302007	-0.0078(0.0069)	0.0301(0.0417)	0.4704	0.7218	0.82226			GCST90302007	-0.0134(0.0081)	0.0198(0.0401)	0.6214	0.4939	0.721723			GCST90302007	-0.0134(0.0071)	-0.0044(0.0416)	0.9153	-0.1064	0.942264			GCST90302007
Total cholesterol to total lipids ratio in large LDL	GCST90302008	-0.0128(0.0091)	-0.0566(0.0458)	0.2166	-1.2357	0.334224			GCST90302008	-0.0041(0.0046)	-0.0018(0.0829)	0.9827	-0.0217	0.989848			GCST90302008	-0.0042(0.005)	-0.0374(0.0633)	0.5554	-0.5898	0.9786			GCST90302008	-0.0134(0.0075)	0.0524(0.0539)	0.3311	0.9719	0.82226			GCST90302008	-0.0162(0.0087)	-0.0124(0.0458)	0.7857	-0.2719	0.853755			GCST90302008	-0.0129(0.007)	-0.07(0.0429)	0.103	-1.6304	0.161067			GCST90302008
Cholesterol esters in large LDL	GCST90302009	-0.009(0.0081)	0.0079(0.0405)	0.8444	0.1962	0.887184			GCST90302009	-0.0062(0.0042)	0.0853(0.0724)	0.2387	1.1783	0.718139			GCST90302009	-0.0024(0.0044)	-0.0279(0.0558)	0.6169	-0.5003	0.9786			GCST90302009	-0.0074(0.0069)	0.0278(0.0413)	0.5012	0.6726	0.82226			GCST90302009	-0.0135(0.0081)	0.0254(0.0402)	0.5265	0.6333	0.641478			GCST90302009	-0.0138(0.0071)	0.0043(0.0419)	0.918	0.103	0.942264			GCST90302009
Cholesteryl esters to total lipids ratio in large LDL	GCST90302010	-0.0128(0.0091)	0.0259(0.0511)	0.6128	0.5061	0.728482			GCST90302010	-0.0038(0.0044)	0.0483(0.0841)	0.5659	0.5741	0.897735			GCST90302010	-0.0037(0.0047)	-0.0099(0.0649)	0.8784	-0.153	0.986613			GCST90302010	-0.0119(0.0074)	0.0498(0.0529)	0.3459	0.9425	0.82226			GCST90302010	-0.0186(0.0087)	0.0559(0.0519)	0.2811	1.0778	0.428842			GCST90302010	-0.0174(0.0071)	0.0244(0.05)	0.6247	0.4893	0.720916			GCST90302010
Free cholesterol in large LDL	GCST90302011	-0.0097(0.0088)	-0.0196(0.0422)	0.6424	-0.4643	0.759793			GCST90302011	-0.0078(0.0042)	0.0776(0.0758)	0.3064	1.0228	0.75259			GCST90302011	-0.003(0.0043)	-0.039(0.0571)	0.4947	-0.6828	0.9786			GCST90302011	-0.0085(0.0072)	0.0339(0.0444)	0.4447	0.7642	0.82226			GCST90302011	-0.0126(0.0086)	0.0002(0.0412)	0.9957	0.0053	0.9957			GCST90302011	-0.0119(0.0073)	-0.0327(0.0417)	0.4319	-0.7859	0.552452			GCST90302011
Free cholesterol to total lipids ratio in large LDL	GCST90302012	0.0064(0.0066)	-0.1249(0.0368)	0.0007	-3.3931	0.00494242	***		GCST90302012	0.0028(0.0046)	-0.1226(0.0549)	0.0255	-2.2343	0.695738			GCST90302012	0.0013(0.005)	-0.0454(0.0472)	0.3365	-0.9611	0.9786			GCST90302012	-0.0032(0.0058)	0.0241(0.0333)	0.4701	0.7223	0.82226			GCST90302012	0.0085(0.0062)	-0.0982(0.0332)	0.0031	-2.9548	0.0233	***		GCST90302012	0.0136(0.006)	-0.1458(0.0334)	1.2944e-05	-4.3611	9.39281e-05	***		GCST90302012
Total lipids in large LDL	GCST90302013	-0.0091(0.0087)	0.0119(0.0418)	0.7765	0.2839	0.837613			GCST90302013	-0.0074(0.0042)	0.0956(0.0731)	0.191	1.3076	0.718139			GCST90302013	-0.0029(0.0043)	-0.0244(0.056)	0.6628	-0.4361	0.9786			GCST90302013	-0.0072(0.0071)	0.0274(0.0419)	0.5125	0.655	0.82226			GCST90302013	-0.013(0.0084)	0.0262(0.041)	0.5238	0.6376	0.641478			GCST90302013	-0.0134(0.0073)	0.0069(0.0425)	0.8718	0.1613	0.93608			GCST90302013
Concentration of large LDL particles	GCST90302014	-0.009(0.0086)	0.0168(0.0414)	0.6854	0.4051	0.797939			GCST90302014	-0.0075(0.0042)	0.0984(0.0725)	0.1747	1.3572	0.718139			GCST90302014	-0.0029(0.0042)	-0.0222(0.0558)	0.6914	-0.3969	0.9786			GCST90302014	-0.0069(0.0071)	0.0261(0.0412)	0.5263	0.6336	0.82226			GCST90302014	-0.0128(0.0083)	0.0294(0.0407)	0.4697	0.7229	0.595923			GCST90302014	-0.0135(0.0073)	0.0123(0.0424)	0.772	0.2898	0.864788			GCST90302014
Phospholipids in large LDL	GCST90302015	-0.0084(0.0086)	0.0081(0.0413)	0.8453	0.1951	0.887184			GCST90302015	-0.0069(0.0042)	0.0933(0.0727)	0.1996	1.2827	0.718139			GCST90302015	-0.0025(0.0042)	-0.0245(0.0555)	0.6585	-0.442	0.9786			GCST90302015	-0.0067(0.0071)	0.0277(0.042)	0.5098	0.6591	0.82226			GCST90302015	-0.0123(0.0083)	0.0257(0.0408)	0.5285	0.6303	0.641478			GCST90302015	-0.0128(0.0073)	0.0053(0.0422)	0.8998	0.1259	0.942264			GCST90302015
Phospholipids to total lipids ratio in large LDL	GCST90302016	0.0149(0.0089)	-0.0491(0.0472)	0.2973	-1.0422	0.435666			GCST90302016	0.0138(0.0044)	-0.134(0.0822)	0.1031	-1.6301	0.695738			GCST90302016	0.0082(0.0045)	-0.0172(0.0635)	0.7865	-0.2708	0.9786			GCST90302016	0.0108(0.0073)	-0.0288(0.0444)	0.5167	-0.6484	0.82226			GCST90302016	0.0181(0.0086)	-0.045(0.0447)	0.3138	-1.0073	0.450133			GCST90302016	0.0182(0.0073)	-0.0339(0.0468)	0.4696	-0.7231	0.591442			GCST90302016
Triglycerides in large LDL	GCST90302017	-0.0008(0.0063)	0.0726(0.035)	0.0383	2.0712	0.0811264			GCST90302017	-0.0064(0.0041)	0.1093(0.0635)	0.0852	1.7213	0.695738			GCST90302017	-0.0013(0.0042)	0.0063(0.0561)	0.9106	0.1123	0.986613			GCST90302017	0.0024(0.006)	-0.0174(0.0354)	0.6225	-0.4923	0.823398			GCST90302017	-0.0041(0.0063)	0.0591(0.0338)	0.0804	1.7482	0.180127			GCST90302017	-0.008(0.0063)	0.0869(0.0381)	0.0226	2.2804	0.0446254	***		GCST90302017
Triglycerides to total lipids ratio in large LDL	GCST90302018	0.0153(0.008)	0.0986(0.0509)	0.0529	1.9356	0.110051			GCST90302018	-0.001(0.0047)	0.0338(0.0894)	0.7052	0.3783	0.937693			GCST90302018	0.002(0.0056)	0.045(0.077)	0.5586	0.585	0.9786			GCST90302018	0.0094(0.0067)	-0.0456(0.061)	0.4551	-0.7469	0.82226			GCST90302018	0.0106(0.0075)	0.0721(0.0499)	0.1484	1.4452	0.272261			GCST90302018	0.0064(0.0065)	0.1384(0.0499)	0.0056	2.7732	0.013048	***		GCST90302018
Total Cholesterol in large VLDL	GCST90302019	0.0035(0.0061)	0.1025(0.0372)	0.0059	2.7545	0.0225361	***		GCST90302019	0.007(0.0046)	0.0272(0.0529)	0.6064	0.5152	0.904693			GCST90302019	0.0051(0.0052)	0.0209(0.0471)	0.6574	0.4435	0.9786			GCST90302019	0.0077(0.0055)	-0.0358(0.0361)	0.3226	-0.9892	0.82226			GCST90302019	-0.0012(0.0055)	0.0837(0.034)	0.0139	2.459	0.0635039			GCST90302019	-0.0069(0.0052)	0.1347(0.0319)	2.365e-05	4.2273	0.000141592	***		GCST90302019
Total cholesterol to total lipids ratio in large VLDL	GCST90302020	-0.0021(0.0049)	-0.0401(0.054)	0.4585	-0.7413	0.600171			GCST90302020	-0.0018(0.0049)	-0.0738(0.1022)	0.4703	-0.722	0.835521			GCST90302020	0.0012(0.0047)	-0.1079(0.0772)	0.1623	-1.3974	0.9786			GCST90302020	-0.0027(0.0054)	0.0645(0.0619)	0.2974	1.0421	0.82226			GCST90302020	-0.0017(0.0049)	-0.0084(0.051)	0.8697	-0.1641	0.910884			GCST90302020	-0.0032(0.0046)	-0.0409(0.0476)	0.3901	-0.8594	0.513521			GCST90302020
Cholesterol esters in large VLDL	GCST90302021	0.0027(0.0062)	0.1018(0.0375)	0.0066	2.7143	0.0240169	***		GCST90302021	0.0077(0.0046)	0.015(0.0534)	0.7789	0.2808	0.94359			GCST90302021	0.0053(0.0052)	0.0141(0.0478)	0.7673	0.2959	0.9786			GCST90302021	0.0074(0.0055)	-0.0363(0.036)	0.3137	-1.0076	0.82226			GCST90302021	-0.0022(0.0055)	0.0844(0.0342)	0.0135	2.4701	0.06291			GCST90302021	-0.0077(0.0052)	0.1361(0.0322)	2.3727e-05	4.2266	0.000141592	***		GCST90302021
Cholesteryl esters to total lipids ratio in large VLDL	GCST90302022	-0.0036(0.0052)	-0.058(0.05)	0.246	-1.1602	0.372195			GCST90302022	0.0022(0.0049)	-0.1473(0.0899)	0.1012	-1.6389	0.695738			GCST90302022	0.0016(0.0046)	-0.0797(0.064)	0.2132	-1.2448	0.9786			GCST90302022	-0.0043(0.0056)	0.0643(0.0564)	0.2543	1.1399	0.82226			GCST90302022	-0.0022(0.0053)	-0.0293(0.0474)	0.5364	-0.6183	0.645554			GCST90302022	-0.0024(0.0049)	-0.0668(0.0431)	0.1215	-1.5487	0.187013			GCST90302022
Free cholesterol in large VLDL	GCST90302023	0.0046(0.0061)	0.1013(0.037)	0.0062	2.7376	0.0233	***		GCST90302023	0.0054(0.0046)	0.0485(0.0531)	0.3609	0.9137	0.770356			GCST90302023	0.0046(0.0051)	0.0302(0.0466)	0.5172	0.6477	0.9786			GCST90302023	0.0086(0.0054)	-0.0384(0.0361)	0.2876	-1.0633	0.82226			GCST90302023	0.0006(0.0055)	0.0794(0.0341)	0.0198	2.3304	0.0744097			GCST90302023	-0.0053(0.0053)	0.1294(0.0319)	5.0014e-05	4.0556	0.000253261	***		GCST90302023
Free cholesterol to total lipids ratio in large VLDL	GCST90302024	0.0072(0.0061)	0.0395(0.0549)	0.4717	0.7197	0.610589			GCST90302024	-0.0134(0.0046)	0.2288(0.0894)	0.0105	2.5583	0.695738			GCST90302024	-0.0033(0.0045)	0.0206(0.0729)	0.7772	0.2829	0.9786			GCST90302024	0.0028(0.0049)	-0.0174(0.0574)	0.7614	-0.3036	0.873922			GCST90302024	0.0026(0.0056)	0.0469(0.0531)	0.3775	0.8826	0.514371			GCST90302024	-0.0019(0.0053)	0.0708(0.0483)	0.1426	1.4662	0.211629			GCST90302024
Total lipids in large VLDL	GCST90302025	0.0039(0.0062)	0.1067(0.0368)	0.0037	2.9005	0.016266	***		GCST90302025	0.0069(0.0046)	0.0362(0.0532)	0.4965	0.68	0.844332			GCST90302025	0.0047(0.0052)	0.0312(0.0462)	0.4995	0.6753	0.9786			GCST90302025	0.0073(0.0055)	-0.0357(0.0361)	0.3225	-0.9893	0.82226			GCST90302025	-0.0013(0.0056)	0.0866(0.0337)	0.0102	2.5684	0.0558116			GCST90302025	-0.0066(0.0054)	0.1373(0.0314)	1.2622e-05	4.3666	9.39281e-05	***		GCST90302025
Concentration of large VLDL particles	GCST90302026	0.0038(0.0062)	0.1079(0.0368)	0.0034	2.9305	0.015844	***		GCST90302026	0.007(0.0046)	0.0357(0.0533)	0.5037	0.6687	0.844332			GCST90302026	0.0046(0.0052)	0.0326(0.0461)	0.4795	0.7071	0.9786			GCST90302026	0.0074(0.0056)	-0.0359(0.0362)	0.3213	-0.9917	0.82226			GCST90302026	-0.0013(0.0056)	0.0871(0.0337)	0.0098	2.5832	0.0558116			GCST90302026	-0.0066(0.0054)	0.138(0.0315)	1.1535e-05	4.3862	9.23966e-05	***		GCST90302026
Phospholipids in large VLDL	GCST90302027	0.0035(0.0062)	0.1083(0.0367)	0.0032	2.9525	0.015844	***		GCST90302027	0.006(0.0046)	0.0413(0.0525)	0.4317	0.7863	0.824476			GCST90302027	0.0045(0.0051)	0.0305(0.0457)	0.5049	0.6668	0.9786			GCST90302027	0.0071(0.0055)	-0.0343(0.036)	0.3395	-0.9551	0.82226			GCST90302027	-0.0017(0.0056)	0.0875(0.0337)	0.0094	2.5985	0.0558116			GCST90302027	-0.0069(0.0054)	0.1371(0.0316)	1.451e-05	4.336	9.93676e-05	***		GCST90302027
Phospholipids to total lipids ratio in large VLDL	GCST90302028	0.0008(0.0067)	0.06(0.0589)	0.308	1.0195	0.443563			GCST90302028	-0.0092(0.0045)	0.1596(0.0971)	0.1004	1.6431	0.695738			GCST90302028	-0.004(0.0048)	0.0351(0.0776)	0.6515	0.4517	0.9786			GCST90302028	-0.0052(0.0056)	0.0768(0.0611)	0.2083	1.2582	0.82226			GCST90302028	-0.0065(0.0066)	0.0884(0.058)	0.1272	1.5251	0.24698			GCST90302028	-0.0037(0.0063)	0.0383(0.0568)	0.5008	0.6733	0.627346			GCST90302028
Triglycerides in large VLDL	GCST90302029	0.0039(0.0062)	0.1087(0.0368)	0.0031	2.9535	0.015844	***		GCST90302029	0.0071(0.0046)	0.0379(0.0541)	0.484	0.6999	0.835521			GCST90302029	0.0044(0.0052)	0.0363(0.0463)	0.4331	0.7839	0.9786			GCST90302029	0.0073(0.0056)	-0.0363(0.0364)	0.3181	-0.9985	0.82226			GCST90302029	-0.0012(0.0057)	0.0877(0.0337)	0.0093	2.6015	0.0558116			GCST90302029	-0.0064(0.0054)	0.1388(0.0314)	9.7283e-06	4.4231	8.09675e-05	***		GCST90302029
Triglycerides to total lipids ratio in large VLDL	GCST90302030	0.0099(0.0054)	-0.017(0.0526)	0.7466	-0.3231	0.823963			GCST90302030	0.004(0.0053)	-0.0369(0.097)	0.7037	-0.3804	0.937693			GCST90302030	-0.0013(0.0048)	0.066(0.0727)	0.3642	0.9073	0.9786			GCST90302030	0.0026(0.0057)	-0.0553(0.0586)	0.3455	-0.9433	0.82226			GCST90302030	0.0057(0.0049)	-0.0231(0.0471)	0.6237	-0.4907	0.721723			GCST90302030	0.0065(0.0046)	-0.0046(0.045)	0.9177	-0.1034	0.942264			GCST90302030
Total cholesterol levels in medium HDL	GCST90302031	0.0088(0.0065)	-0.0899(0.0366)	0.0141	-2.454	0.0408469	***		GCST90302031	-0.0036(0.005)	0.105(0.0687)	0.1263	1.5291	0.695738			GCST90302031	-0.0004(0.0048)	0.035(0.0571)	0.5401	0.6126	0.9786			GCST90302031	0.0077(0.0053)	-0.022(0.0383)	0.5658	-0.5743	0.82226			GCST90302031	0.0115(0.0058)	-0.0606(0.0344)	0.0784	-1.7598	0.177351			GCST90302031	0.0111(0.0055)	-0.08(0.0367)	0.0294	-2.1784	0.0556927			GCST90302031
Total cholesterol to total lipids ratio in medium HDL	GCST90302032	0.0021(0.0054)	-0.1246(0.0377)	0.0009	-3.3054	0.00599143	***		GCST90302032	-0.0031(0.0047)	0.0281(0.0659)	0.6692	0.4273	0.937693			GCST90302032	-0.0043(0.0048)	0.0446(0.0599)	0.457	0.7438	0.9786			GCST90302032	-0.0024(0.0053)	0.0232(0.0365)	0.5247	0.6361	0.82226			GCST90302032	0.0025(0.005)	-0.0829(0.0331)	0.0121	-2.5091	0.0609766			GCST90302032	0.0065(0.005)	-0.14(0.0365)	0.0001	-3.8346	0.000375806	***		GCST90302032
Cholesterol esters in medium HDL	GCST90302033	0.0089(0.0066)	-0.0906(0.0372)	0.0148	-2.437	0.0420537	***		GCST90302033	-0.0035(0.005)	0.1037(0.0688)	0.1318	1.5072	0.695738			GCST90302033	-0.0003(0.0048)	0.0369(0.0573)	0.5197	0.6438	0.9786			GCST90302033	0.0075(0.0054)	-0.0207(0.0383)	0.5887	-0.5407	0.823398			GCST90302033	0.0119(0.0058)	-0.0605(0.0349)	0.0827	-1.7355	0.182443			GCST90302033	0.0115(0.0056)	-0.0812(0.0373)	0.0293	-2.1791	0.0556927			GCST90302033
Cholesteryl esters to total lipids ratio in medium HDL	GCST90302034	0.0015(0.0053)	-0.1161(0.0381)	0.0023	-3.0491	0.0133975	***		GCST90302034	-0.0009(0.0046)	-0.0037(0.0649)	0.9551	-0.0563	0.989848			GCST90302034	-0.0036(0.0046)	0.0402(0.0598)	0.5008	0.6732	0.9786			GCST90302034	-0.0028(0.0055)	0.0183(0.0372)	0.6225	0.4924	0.823398			GCST90302034	0.0025(0.0051)	-0.0786(0.0337)	0.0197	-2.3325	0.0744097			GCST90302034	0.0064(0.0049)	-0.1319(0.0371)	0.0004	-3.5584	0.00117975	***		GCST90302034
Free cholesterol in medium HDL	GCST90302035	0.0082(0.0061)	-0.0833(0.035)	0.0173	-2.3807	0.0474034	***		GCST90302035	-0.004(0.0048)	0.1055(0.0693)	0.128	1.5221	0.695738			GCST90302035	-0.0005(0.0046)	0.028(0.057)	0.6237	0.4906	0.9786			GCST90302035	0.008(0.0051)	-0.0221(0.0387)	0.5683	-0.5706	0.82226			GCST90302035	0.0101(0.0055)	-0.0572(0.033)	0.083	-1.7334	0.182443			GCST90302035	0.0093(0.0053)	-0.0741(0.0352)	0.0352	-2.1059	0.0650921			GCST90302035
Free cholesterol to total lipids ratio in medium HDL	GCST90302036	0.0034(0.0056)	-0.1126(0.0372)	0.0025	-3.0284	0.0142073	***		GCST90302036	-0.0082(0.0047)	0.0911(0.0806)	0.2588	1.1292	0.718139			GCST90302036	-0.005(0.0046)	0.034(0.0637)	0.5933	0.5341	0.9786			GCST90302036	-0.0027(0.0051)	0.0254(0.0423)	0.5487	0.5997	0.82226			GCST90302036	-0.0016(0.0055)	-0.068(0.0362)	0.06	-1.8806	0.147158			GCST90302036	0.0006(0.0056)	-0.1206(0.039)	0.002	-3.0917	0.00490526	***		GCST90302036
Total lipids in medium HDL	GCST90302037	0.0097(0.0067)	-0.0649(0.0365)	0.0755	-1.7771	0.140732			GCST90302037	-0.0038(0.0049)	0.1058(0.0674)	0.1161	1.5715	0.695738			GCST90302037	0.0007(0.0047)	0.0272(0.0559)	0.6267	0.4864	0.9786			GCST90302037	0.0086(0.0054)	-0.021(0.0394)	0.594	-0.533	0.823398			GCST90302037	0.0116(0.0059)	-0.0393(0.0341)	0.2483	-1.1545	0.398992			GCST90302037	0.0102(0.0055)	-0.051(0.0352)	0.1472	-1.4496	0.215708			GCST90302037
Concentration of medium HDL particles	GCST90302038	0.0098(0.0067)	-0.0582(0.0368)	0.113	-1.5848	0.193596			GCST90302038	-0.0037(0.0048)	0.1071(0.0672)	0.1107	1.595	0.695738			GCST90302038	0.0007(0.0047)	0.0277(0.0558)	0.62	0.4958	0.9786			GCST90302038	0.0089(0.0054)	-0.0217(0.0398)	0.5855	-0.5454	0.823398			GCST90302038	0.0115(0.006)	-0.0335(0.0342)	0.3266	-0.981	0.45842			GCST90302038	0.0099(0.0055)	-0.0426(0.0349)	0.2229	-1.2188	0.315185			GCST90302038
Phospholipids in medium HDL	GCST90302039	0.01(0.0066)	-0.0572(0.0354)	0.1059	-1.6171	0.182776			GCST90302039	-0.0047(0.0048)	0.1011(0.0665)	0.1285	1.5202	0.695738			GCST90302039	0.0007(0.0047)	0.0197(0.0553)	0.7209	0.3573	0.9786			GCST90302039	0.0084(0.0054)	-0.0155(0.0391)	0.6928	-0.395	0.834681			GCST90302039	0.0116(0.0059)	-0.0323(0.0331)	0.3288	-0.9766	0.458745			GCST90302039	0.0103(0.0054)	-0.0441(0.034)	0.1941	-1.2986	0.279169			GCST90302039
Phospholipids to total lipids ratio in medium HDL	GCST90302040	-0.0033(0.0053)	0.1321(0.0528)	0.0124	2.502	0.0380158	***		GCST90302040	0.0015(0.0045)	-0.0828(0.1032)	0.4223	-0.8025	0.813189			GCST90302040	0.0028(0.0043)	-0.0903(0.086)	0.2936	-1.0503	0.9786			GCST90302040	-0.0011(0.0053)	0.0246(0.0564)	0.6625	0.4364	0.832759			GCST90302040	-0.0029(0.0052)	0.094(0.0485)	0.0526	1.9383	0.13927			GCST90302040	-0.0047(0.0049)	0.1375(0.0531)	0.0096	2.5904	0.0213029	***		GCST90302040
Triglycerides in medium HDL	GCST90302041	0.0093(0.0066)	0.086(0.0386)	0.026	2.2269	0.0611919			GCST90302041	0.0043(0.0047)	0.0557(0.054)	0.3027	1.0306	0.75259			GCST90302041	0.0055(0.005)	0.0019(0.0469)	0.9685	0.0395	0.9992			GCST90302041	0.0101(0.0057)	-0.0267(0.0374)	0.4745	-0.7152	0.82226			GCST90302041	0.0068(0.0058)	0.0683(0.0343)	0.0467	1.9888	0.129537			GCST90302041	0.0019(0.0049)	0.1094(0.0309)	0.0004	3.5412	0.00117975	***		GCST90302041
Triglycerides to total lipids ratio in medium HDL	GCST90302042	0.007(0.0062)	0.1059(0.0352)	0.0027	3.0054	0.0149786	***		GCST90302042	0.0022(0.0048)	0.0013(0.0596)	0.9821	0.0224	0.989848			GCST90302042	0.0021(0.0053)	-0.0101(0.0519)	0.8456	-0.1948	0.9786			GCST90302042	0.0037(0.0053)	-0.0237(0.0348)	0.496	-0.6808	0.82226			GCST90302042	0.0002(0.0054)	0.0836(0.0331)	0.0115	2.5265	0.06058			GCST90302042	-0.0037(0.0051)	0.1313(0.0332)	7.6206e-05	3.956	0.000341435	***		GCST90302042
Total cholesterol in medium LDL	GCST90302043	-0.0112(0.0082)	0.0145(0.0416)	0.7282	0.3476	0.819665			GCST90302043	-0.0065(0.0042)	0.0949(0.0746)	0.2035	1.2718	0.718139			GCST90302043	-0.0027(0.0044)	-0.0198(0.0571)	0.7289	-0.3466	0.9786			GCST90302043	-0.0093(0.007)	0.038(0.0424)	0.3697	0.897	0.82226			GCST90302043	-0.0157(0.0082)	0.0326(0.0415)	0.4318	0.7861	0.565221			GCST90302043	-0.0154(0.0072)	0.0065(0.0427)	0.879	0.1523	0.93732			GCST90302043
Total cholesterol to total lipids ratio in medium LDL	GCST90302044	-0.0131(0.0086)	-0.0455(0.0462)	0.3247	-0.9848	0.46188			GCST90302044	-0.0086(0.0044)	0.0381(0.0823)	0.6433	0.4631	0.927541			GCST90302044	-0.0067(0.0047)	-0.0258(0.0621)	0.6783	-0.4147	0.9786			GCST90302044	-0.0173(0.0072)	0.0746(0.0558)	0.1813	1.3369	0.82226			GCST90302044	-0.0182(0.0083)	-0.0107(0.0461)	0.8171	-0.2313	0.877347			GCST90302044	-0.0137(0.0067)	-0.0799(0.0422)	0.0584	-1.893	0.101546			GCST90302044
Cholesterol esters in medium LDL	GCST90302045	-0.0116(0.0082)	0.016(0.0419)	0.7025	0.382	0.800952			GCST90302045	-0.0069(0.0042)	0.1011(0.0749)	0.1772	1.3494	0.718139			GCST90302045	-0.0031(0.0044)	-0.0157(0.057)	0.7835	-0.2748	0.9786			GCST90302045	-0.0097(0.007)	0.0392(0.0428)	0.3599	0.9156	0.82226			GCST90302045	-0.016(0.0082)	0.0337(0.0417)	0.4194	0.8074	0.555228			GCST90302045	-0.0156(0.0072)	0.0076(0.0428)	0.8601	0.1763	0.93608			GCST90302045
Cholesteryl esters to total lipids ratio in medium LDL	GCST90302046	-0.0118(0.0086)	-0.0077(0.047)	0.8698	-0.164	0.896741			GCST90302046	-0.0096(0.0043)	0.0962(0.0834)	0.2487	1.1536	0.718139			GCST90302046	-0.0063(0.0044)	-0.0064(0.0609)	0.9162	-0.1053	0.986613			GCST90302046	-0.0152(0.0071)	0.0577(0.053)	0.2763	1.0888	0.82226			GCST90302046	-0.017(0.0083)	0.0132(0.0464)	0.776	0.2845	0.853755			GCST90302046	-0.0137(0.0068)	-0.0364(0.0435)	0.4037	-0.835	0.526451			GCST90302046
Free cholesterol in medium LDL	GCST90302047	-0.0093(0.0079)	0.0083(0.0402)	0.8371	0.2056	0.886565			GCST90302047	-0.0055(0.0041)	0.0806(0.0732)	0.2706	1.1018	0.741762			GCST90302047	-0.0017(0.0044)	-0.0256(0.0578)	0.6572	-0.4438	0.9786			GCST90302047	-0.0078(0.0069)	0.0337(0.041)	0.4109	0.8222	0.82226			GCST90302047	-0.0143(0.0079)	0.0306(0.0403)	0.4476	0.7595	0.577351			GCST90302047	-0.0149(0.007)	0.0063(0.042)	0.881	0.1497	0.93732			GCST90302047
Free cholesterol to total lipids ratio in medium LDL	GCST90302048	0.0173(0.0095)	-0.096(0.0514)	0.0619	-1.8667	0.124334			GCST90302048	0.0102(0.0043)	-0.1859(0.0787)	0.0182	-2.3616	0.695738			GCST90302048	0.0058(0.0048)	-0.0465(0.0597)	0.4358	-0.7793	0.9786			GCST90302048	0.0069(0.0072)	-0.0101(0.0432)	0.8147	-0.2344	0.908254			GCST90302048	0.0168(0.0091)	-0.0712(0.0455)	0.1175	-1.5653	0.233996			GCST90302048	0.0179(0.0079)	-0.0849(0.0482)	0.0785	-1.7593	0.127017			GCST90302048
Total lipid levels in medium LDL	GCST90302049	-0.0098(0.008)	0.0248(0.0403)	0.5394	0.6138	0.668512			GCST90302049	-0.007(0.0041)	0.1051(0.0719)	0.1438	1.4619	0.695738			GCST90302049	-0.0029(0.0043)	-0.0106(0.0556)	0.8494	-0.1899	0.9786			GCST90302049	-0.008(0.0069)	0.0302(0.0403)	0.4526	0.7511	0.82226			GCST90302049	-0.0146(0.008)	0.0397(0.0401)	0.3219	0.9906	0.454562			GCST90302049	-0.0152(0.0071)	0.022(0.0421)	0.6005	0.5237	0.703098			GCST90302049
Concentration of medium LDL particles	GCST90302050	-0.0096(0.0079)	0.0277(0.04)	0.4883	0.693	0.628585			GCST90302050	-0.0074(0.0041)	0.1113(0.0716)	0.1201	1.5543	0.695738			GCST90302050	-0.0031(0.0043)	-0.0071(0.0554)	0.8977	-0.1286	0.986613			GCST90302050	-0.0076(0.0068)	0.028(0.0398)	0.4814	0.704	0.82226			GCST90302050	-0.0142(0.008)	0.0406(0.0397)	0.3063	1.023	0.447506			GCST90302050	-0.0148(0.0071)	0.0246(0.0418)	0.556	0.5887	0.671233			GCST90302050
Phospholipids in medium LDL	GCST90302051	-0.0081(0.0085)	0.0425(0.0415)	0.3053	1.0251	0.443563			GCST90302051	-0.0053(0.0041)	0.1019(0.0688)	0.1389	1.4799	0.695738			GCST90302051	-0.0012(0.0043)	-0.0046(0.0551)	0.9328	-0.0843	0.986613			GCST90302051	-0.0053(0.007)	0.02(0.0398)	0.6154	0.5024	0.823398			GCST90302051	-0.0132(0.0081)	0.0544(0.0404)	0.178	1.3468	0.307215			GCST90302051	-0.0151(0.0072)	0.0482(0.0421)	0.2519	1.1458	0.351453			GCST90302051
Phospholipids to total lipids ratio in medium LDL	GCST90302052	0.0209(0.0089)	-0.0197(0.05)	0.6932	-0.3945	0.797939			GCST90302052	0.0114(0.0044)	-0.1349(0.0863)	0.1182	-1.5625	0.695738			GCST90302052	0.0067(0.0047)	-0.0085(0.0641)	0.8946	-0.1325	0.986613			GCST90302052	0.0127(0.0072)	-0.0517(0.0519)	0.3189	-0.9967	0.82226			GCST90302052	0.0188(0.0085)	-0.0162(0.0461)	0.7252	-0.3515	0.812363			GCST90302052	0.0163(0.007)	0.0194(0.0451)	0.6674	0.4297	0.766031			GCST90302052
Triglycerides in medium LDL	GCST90302053	-0.0017(0.0064)	0.0807(0.0367)	0.0279	2.1989	0.0643634			GCST90302053	-0.008(0.0041)	0.1399(0.0664)	0.035	2.1087	0.695738			GCST90302053	-0.0035(0.0041)	0.0284(0.0571)	0.6191	0.4971	0.9786			GCST90302053	0.0011(0.006)	-0.0135(0.037)	0.7149	-0.3653	0.836703			GCST90302053	-0.0054(0.0064)	0.0712(0.0356)	0.0453	2.0021	0.128571			GCST90302053	-0.0083(0.0063)	0.0963(0.0399)	0.0158	2.4145	0.0328696	***		GCST90302053
Triglycerides to total lipids ratio in medium LDL	GCST90302054	0.0151(0.0077)	0.0855(0.0549)	0.1193	1.5578	0.199978			GCST90302054	-0.004(0.0045)	0.0981(0.0975)	0.3141	1.0067	0.75259			GCST90302054	-0.001(0.0055)	0.0451(0.0862)	0.601	0.5229	0.9786			GCST90302054	0.009(0.0066)	-0.0676(0.0688)	0.3256	-0.9831	0.82226			GCST90302054	0.011(0.0071)	0.062(0.0545)	0.2547	1.1391	0.403708			GCST90302054	0.0079(0.006)	0.1285(0.0559)	0.0216	2.297	0.0430154	***		GCST90302054
Monounsaturated fatty acids (16:1, 18:1) levels	GCST90302055	0.0029(0.0062)	0.086(0.0349)	0.0138	2.4622	0.0408469	***		GCST90302055	0.0008(0.0044)	0.08(0.0532)	0.1324	1.5047	0.695738			GCST90302055	0.0017(0.0046)	0.0275(0.0488)	0.5729	0.5638	0.9786			GCST90302055	0.0097(0.0056)	-0.0456(0.0346)	0.1877	-1.3175	0.82226			GCST90302055	-0.0011(0.0055)	0.069(0.0326)	0.0341	2.1185	0.110351			GCST90302055	-0.008(0.0054)	0.115(0.032)	0.0003	3.5951	0.000932	***		GCST90302055
Ratio of monounsaturated fatty acids to total fatty acids	GCST90302056	0.0079(0.0064)	0.1477(0.037)	6.5715e-05	3.9913	0.000641721	***		GCST90302056	0.0017(0.0044)	0.0295(0.0564)	0.6008	0.5232	0.904693			GCST90302056	-0.0005(0.0053)	0.06(0.0524)	0.2522	1.145	0.9786			GCST90302056	0.0055(0.0057)	-0.0342(0.0376)	0.3642	-0.9074	0.82226			GCST90302056	0.001(0.0059)	0.1136(0.0344)	0.001	3.3021	0.00970833	***		GCST90302056	-0.0041(0.0055)	0.1805(0.0352)	2.9175e-07	5.1287	4.20771e-06	***		GCST90302056
Total cholesterol in medium VLDL	GCST90302057	6.8133e-05(0.0066)	0.0925(0.0367)	0.0118	2.5182	0.0371541	***		GCST90302057	0.0047(0.0046)	0.0301(0.052)	0.5622	0.5796	0.897735			GCST90302057	0.0033(0.0051)	0.0087(0.0465)	0.8518	0.1868	0.9786			GCST90302057	0.0063(0.0057)	-0.0284(0.035)	0.4165	-0.8124	0.82226			GCST90302057	-0.0038(0.0057)	0.0749(0.0335)	0.0255	2.2345	0.0886791			GCST90302057	-0.0095(0.0054)	0.1182(0.0321)	0.0002	3.6781	0.000656338	***		GCST90302057
Total cholesterol to total lipids ratio in medium VLDL	GCST90302058	-0.005(0.0063)	-0.0782(0.041)	0.0567	-1.9055	0.115887			GCST90302058	-0.009(0.0053)	-0.0062(0.0765)	0.9359	-0.0805	0.989848			GCST90302058	-0.0033(0.005)	-0.0543(0.0554)	0.327	-0.9802	0.9786			GCST90302058	-0.0073(0.0056)	0.0478(0.0446)	0.2835	1.0726	0.82226			GCST90302058	-0.0047(0.0062)	-0.0425(0.0385)	0.2702	-1.1025	0.419711			GCST90302058	-0.0038(0.0057)	-0.0897(0.0362)	0.0133	-2.4749	0.0284303	***		GCST90302058
Cholesterol esters in medium VLDL	GCST90302059	-0.0016(0.0068)	0.0856(0.0375)	0.0224	2.2842	0.0549389	***		GCST90302059	0.0043(0.0047)	0.0222(0.054)	0.6815	0.4104	0.937693			GCST90302059	0.0034(0.0049)	-0.0038(0.0476)	0.9358	-0.0805	0.986613			GCST90302059	0.0056(0.0057)	-0.0239(0.0357)	0.5024	-0.6707	0.82226			GCST90302059	-0.0049(0.0059)	0.0716(0.0346)	0.0381	2.0737	0.119964			GCST90302059	-0.0103(0.0055)	0.111(0.0337)	0.001	3.2974	0.00261798	***		GCST90302059
Cholesteryl esters to total lipids ratio in medium VLDL	GCST90302060	-0.0064(0.0065)	-0.0827(0.0395)	0.0366	-2.09	0.0789611			GCST90302060	-0.0083(0.0053)	-0.0303(0.0687)	0.6589	-0.4415	0.93612			GCST90302060	-0.0034(0.0052)	-0.0602(0.05)	0.2286	-1.2039	0.9786			GCST90302060	-0.0078(0.0058)	0.0537(0.0419)	0.2	1.2817	0.82226			GCST90302060	-0.0036(0.0064)	-0.0526(0.0366)	0.1508	-1.4365	0.274503			GCST90302060	-0.0016(0.0059)	-0.1058(0.034)	0.0019	-3.1083	0.00476022	***		GCST90302060
Free cholesterol in medium VLDL	GCST90302061	0.0021(0.0064)	0.0979(0.0361)	0.0066	2.7152	0.0240169	***		GCST90302061	0.005(0.0046)	0.0417(0.0509)	0.4123	0.8199	0.800549			GCST90302061	0.003(0.0052)	0.0233(0.0453)	0.6065	0.5151	0.9786			GCST90302061	0.0072(0.0057)	-0.0349(0.0346)	0.3134	-1.0081	0.82226			GCST90302061	-0.0026(0.0056)	0.0762(0.0327)	0.0197	2.3317	0.0744097			GCST90302061	-0.0083(0.0054)	0.1235(0.0307)	5.7837e-05	4.0215	0.000274845	***		GCST90302061
Free cholesterol to total lipids ratio in medium VLDL	GCST90302062	0.0059(0.0057)	0.0456(0.0407)	0.262	1.1216	0.393845			GCST90302062	-0.0102(0.0042)	0.0954(0.0661)	0.1487	1.4442	0.695738			GCST90302062	-0.0065(0.0044)	0.0357(0.0555)	0.52	0.6434	0.9786			GCST90302062	0.0007(0.0056)	-0.0384(0.043)	0.3722	-0.8924	0.82226			GCST90302062	-0.0011(0.0053)	0.0399(0.0375)	0.2873	1.0641	0.431877			GCST90302062	-0.0054(0.0047)	0.0765(0.0345)	0.0266	2.2179	0.0512215			GCST90302062
Total lipids in medium VLDL	GCST90302063	0.0022(0.0065)	0.1014(0.0363)	0.0052	2.7937	0.0205356	***		GCST90302063	0.0061(0.0047)	0.0366(0.0518)	0.4795	0.7071	0.835521			GCST90302063	0.0033(0.0053)	0.0254(0.0458)	0.579	0.5548	0.9786			GCST90302063	0.0067(0.0057)	-0.0326(0.0351)	0.3528	-0.9292	0.82226			GCST90302063	-0.0029(0.0057)	0.0798(0.0329)	0.0152	2.4276	0.0643927			GCST90302063	-0.0085(0.0054)	0.1271(0.0308)	3.6346e-05	4.1296	0.000196695	***		GCST90302063
Concentration of medium VLDL particles	GCST90302064	0.0024(0.0065)	0.1021(0.0363)	0.0049	2.8136	0.0203875	***		GCST90302064	0.0062(0.0047)	0.0374(0.0519)	0.4718	0.7195	0.835521			GCST90302064	0.0033(0.0053)	0.0273(0.0459)	0.5512	0.5959	0.9786			GCST90302064	0.0068(0.0057)	-0.0334(0.0352)	0.343	-0.9482	0.82226			GCST90302064	-0.0028(0.0057)	0.0802(0.0328)	0.0146	2.4429	0.0641849			GCST90302064	-0.0083(0.0054)	0.1278(0.0307)	3.1056e-05	4.1656	0.000176739	***		GCST90302064
Phospholipids in medium VLDL	GCST90302065	0.0019(0.0066)	0.1015(0.0362)	0.005	2.8076	0.0204386	***		GCST90302065	0.0053(0.0047)	0.0425(0.051)	0.4042	0.8342	0.798716			GCST90302065	0.0027(0.0052)	0.0275(0.0455)	0.546	0.6038	0.9786			GCST90302065	0.0066(0.0058)	-0.0321(0.0348)	0.3559	-0.9231	0.82226			GCST90302065	-0.0033(0.0058)	0.0802(0.0328)	0.0145	2.4451	0.0641849			GCST90302065	-0.009(0.0055)	0.1266(0.0309)	4.1018e-05	4.1017	0.000217114	***		GCST90302065
Phospholipids to total lipids ratio in medium VLDL	GCST90302066	-0.005(0.0059)	-0.0762(0.0468)	0.1035	-1.628	0.18132			GCST90302066	-0.0074(0.0048)	0.0747(0.086)	0.3853	0.8682	0.784906			GCST90302066	-0.007(0.0051)	0.0356(0.0654)	0.5864	0.5441	0.9786			GCST90302066	-0.0029(0.0055)	0.0318(0.051)	0.5327	0.6239	0.82226			GCST90302066	-0.0023(0.006)	-0.0555(0.0457)	0.2246	-1.2144	0.368534			GCST90302066	-0.0006(0.0056)	-0.1079(0.043)	0.0122	-2.5068	0.0263204	***		GCST90302066
Triglycerides in medium VLDL	GCST90302067	0.0033(0.0064)	0.1045(0.0363)	0.004	2.8791	0.0172593	***		GCST90302067	0.007(0.0048)	0.0373(0.0532)	0.4832	0.7011	0.835521			GCST90302067	0.0033(0.0054)	0.0339(0.0462)	0.4639	0.7325	0.9786			GCST90302067	0.0071(0.0057)	-0.0361(0.0355)	0.3092	-1.017	0.82226			GCST90302067	-0.0022(0.0057)	0.0811(0.0327)	0.0132	2.4782	0.0627673			GCST90302067	-0.0077(0.0054)	0.1304(0.0303)	1.6963e-05	4.3015	0.000113171	***		GCST90302067
Triglycerides to total lipids ratio in medium VLDL	GCST90302068	0.0102(0.0068)	0.0712(0.0452)	0.115	1.5763	0.195584			GCST90302068	0.0066(0.0053)	-0.0226(0.0795)	0.7757	-0.2849	0.94359			GCST90302068	0.001(0.0051)	0.0489(0.0593)	0.4102	0.8236	0.9786			GCST90302068	0.0025(0.006)	-0.0304(0.0476)	0.5223	-0.6399	0.82226			GCST90302068	0.0038(0.0064)	0.052(0.0402)	0.1965	1.2915	0.331772			GCST90302068	0.0032(0.006)	0.0882(0.0382)	0.0208	2.3112	0.0421426	***		GCST90302068
Phosphatidylcholine and other choline levels	GCST90302069	0.0024(0.0061)	-0.0308(0.0313)	0.3251	-0.984	0.46188			GCST90302069	-0.0085(0.0043)	0.1081(0.0657)	0.0997	1.6461	0.695738			GCST90302069	-0.002(0.0037)	-0.0011(0.0517)	0.9837	-0.0204	0.9992			GCST90302069	0.0066(0.0055)	-0.0128(0.037)	0.73	-0.3451	0.846219			GCST90302069	-0.0006(0.006)	-0.0056(0.0313)	0.8579	-0.1791	0.910884			GCST90302069	-0.0048(0.0059)	-0.0097(0.033)	0.7678	-0.2952	0.864239			GCST90302069
Phenylalanine levels	GCST90302070	0.0078(0.005)	0.1323(0.0379)	0.0005	3.4903	0.00364063	***		GCST90302070	0.0059(0.0042)	0.0032(0.0746)	0.9659	0.0427	0.989848			GCST90302070	0.0032(0.0044)	0.0344(0.0637)	0.5897	0.5392	0.9786			GCST90302070	-0.0011(0.0049)	0.0795(0.0423)	0.0601	1.8803	0.82226			GCST90302070	0.0012(0.0053)	0.1601(0.0398)	5.6987e-05	4.0249	0.000948643	***		GCST90302070	0.0057(0.005)	0.139(0.0389)	0.0004	3.5715	0.00117975	***		GCST90302070
Polyunsaturated fatty acids	GCST90302071	-0.0028(0.0087)	-0.0235(0.0355)	0.5066	-0.6641	0.640939			GCST90302071	-0.0041(0.0042)	0.0816(0.0637)	0.2006	1.2799	0.718139			GCST90302071	-0.0003(0.0044)	-0.0329(0.0521)	0.5281	-0.631	0.9786			GCST90302071	0.0038(0.0067)	-0.0228(0.0372)	0.5406	-0.6119	0.82226			GCST90302071	-0.0054(0.0084)	-0.0048(0.0356)	0.8919	-0.136	0.919525			GCST90302071	-0.0094(0.0076)	-0.0041(0.0365)	0.9115	-0.1111	0.942264			GCST90302071
Ratio of polyunsaturated fatty acids to total fatty acids	GCST90302072	-0.0039(0.0062)	-0.1597(0.036)	8.9517e-06	-4.4411	0.000148954	***		GCST90302072	-0.0053(0.0047)	-0.0195(0.0605)	0.747	-0.3226	0.94359			GCST90302072	-0.0032(0.0048)	-0.0826(0.0542)	0.1276	-1.5238	0.9786			GCST90302072	-0.0112(0.0057)	0.0457(0.0419)	0.2754	1.0908	0.82226			GCST90302072	-0.0048(0.0062)	-0.1121(0.0357)	0.0017	-3.1403	0.0141464	***		GCST90302072	0.0006(0.0057)	-0.1833(0.0346)	1.1323e-07	-5.3041	1.88064e-06	***		GCST90302072
Pyruvate levels	GCST90302073	-2.2358e-05(0.0055)	0.078(0.0566)	0.168	1.3785	0.269959			GCST90302073	0.004(0.0047)	0.0479(0.1077)	0.6564	0.4449	0.93612			GCST90302073	-0.0084(0.0046)	0.1593(0.0946)	0.0922	1.6839	0.9786			GCST90302073	0.0039(0.0057)	0.0075(0.0648)	0.9083	0.1152	0.978494			GCST90302073	0.0003(0.0054)	0.074(0.0564)	0.1897	1.3115	0.322628			GCST90302073	-0.0018(0.0048)	0.1029(0.0559)	0.066	1.8384	0.109064			GCST90302073
Remnant cholesterol (non-HDL, non-LDL -cholesterol)	GCST90302074	-0.0071(0.0085)	0.0652(0.0421)	0.1219	1.5469	0.201438			GCST90302074	-0.0002(0.0045)	0.0509(0.0602)	0.3978	0.8455	0.798716			GCST90302074	0.0007(0.0048)	-0.0197(0.0523)	0.7058	-0.3775	0.9786			GCST90302074	0.0006(0.0068)	-0.0038(0.0379)	0.9197	-0.1008	0.978494			GCST90302074	-0.0106(0.008)	0.0603(0.0402)	0.1333	1.5013	0.254581			GCST90302074	-0.015(0.0073)	0.0809(0.0423)	0.056	1.9114	0.0982805			GCST90302074
Serum total cholesterol levels	GCST90302075	-0.0085(0.0087)	-0.0154(0.0378)	0.6835	-0.4076	0.797939			GCST90302075	-0.0083(0.0041)	0.0974(0.0717)	0.1746	1.3576	0.718139			GCST90302075	-0.0029(0.0043)	-0.0241(0.054)	0.656	-0.4455	0.9786			GCST90302075	-0.004(0.0068)	0.0145(0.0388)	0.7092	0.3729	0.834681			GCST90302075	-0.011(0.0085)	0.0034(0.0371)	0.9269	0.0917	0.939497			GCST90302075	-0.0124(0.0076)	-0.0162(0.039)	0.6775	-0.4159	0.773811			GCST90302075
Serum total triglyceride levels	GCST90302076	0.0028(0.0063)	0.1035(0.0355)	0.0036	2.9126	0.016266	***		GCST90302076	0.0029(0.0045)	0.0584(0.0499)	0.242	1.17	0.718139			GCST90302076	0.0024(0.0051)	0.0303(0.0449)	0.4999	0.6746	0.9786			GCST90302076	0.0074(0.0057)	-0.0351(0.0337)	0.2979	-1.0409	0.82226			GCST90302076	-0.0021(0.0057)	0.0796(0.0321)	0.0132	2.4779	0.0627673			GCST90302076	-0.0079(0.0055)	0.1276(0.0307)	3.283e-05	4.1529	0.000181962	***		GCST90302076
Saturated fatty acids	GCST90302077	0.0022(0.0066)	0.0379(0.0372)	0.3084	1.0186	0.443563			GCST90302077	-0.0018(0.0044)	0.0917(0.0619)	0.1387	1.4808	0.695738			GCST90302077	0.0005(0.0041)	0.0214(0.0537)	0.6898	0.3992	0.9786			GCST90302077	0.0095(0.0058)	-0.035(0.0387)	0.3652	-0.9055	0.82226			GCST90302077	-0.001(0.0064)	0.0447(0.0367)	0.2232	1.2182	0.368534			GCST90302077	-0.0069(0.0063)	0.0673(0.0373)	0.0714	1.803	0.116337			GCST90302077
Ratio of saturated fatty acids to total fatty acids	GCST90302078	0.0051(0.0058)	0.0203(0.0498)	0.6837	0.4074	0.797939			GCST90302078	0.0013(0.0048)	-0.0161(0.1123)	0.8859	-0.1435	0.989414			GCST90302078	0.0023(0.0045)	0.0696(0.0787)	0.3763	0.8848	0.9786			GCST90302078	0.0021(0.0051)	0.076(0.0561)	0.1757	1.3541	0.82226			GCST90302078	0.004(0.0057)	0.0494(0.0492)	0.3149	1.0049	0.450133			GCST90302078	0.005(0.0051)	0.0003(0.0484)	0.9945	0.007	0.9945			GCST90302078
Total cholesterol levels in small HDL	GCST90302079	-0.0049(0.0068)	0.0256(0.0435)	0.5564	0.5882	0.67875			GCST90302079	-0.0061(0.0042)	0.1496(0.087)	0.0856	1.7189	0.695738			GCST90302079	-0.0058(0.0042)	0.0271(0.0622)	0.6623	0.4367	0.9786			GCST90302079	-0.0082(0.0057)	0.029(0.0496)	0.5586	0.5849	0.82226			GCST90302079	-0.0104(0.0069)	0.0555(0.0462)	0.2301	1.2	0.374918			GCST90302079	-0.0096(0.0064)	0.0384(0.046)	0.4047	0.8333	0.526451			GCST90302079
Total cholesterol to total lipids ratio in small HDL	GCST90302080	-0.0131(0.0085)	-0.0184(0.0469)	0.6952	-0.3918	0.797939			GCST90302080	-0.0121(0.0048)	0.097(0.0818)	0.2359	1.1854	0.718139			GCST90302080	-0.0089(0.0051)	0.0126(0.0636)	0.8431	0.198	0.9786			GCST90302080	-0.0186(0.0066)	0.0706(0.0532)	0.1845	1.3271	0.82226			GCST90302080	-0.018(0.0082)	0.0077(0.0469)	0.8699	0.1638	0.910884			GCST90302080	-0.013(0.0067)	-0.0502(0.0419)	0.2311	-1.1977	0.324375			GCST90302080
Cholesterol esters in small HDL	GCST90302081	-0.007(0.007)	0.0279(0.0469)	0.5515	0.5955	0.676313			GCST90302081	-0.0074(0.004)	0.1702(0.0899)	0.0582	1.8943	0.695738			GCST90302081	-0.0054(0.0042)	0.0338(0.0639)	0.5967	0.5291	0.9786			GCST90302081	-0.0094(0.0059)	0.0408(0.0527)	0.4381	0.7753	0.82226			GCST90302081	-0.0119(0.0072)	0.0534(0.0501)	0.287	1.0648	0.431877			GCST90302081	-0.0103(0.0064)	0.0268(0.0482)	0.5784	0.5557	0.680642			GCST90302081
Cholesteryl esters to total lipids ratio in small HDL	GCST90302082	-0.0129(0.0087)	-0.0008(0.0495)	0.9877	-0.0154	0.9877			GCST90302082	-0.0112(0.0049)	0.1063(0.0843)	0.2076	1.2602	0.718139			GCST90302082	-0.0078(0.0051)	0.0183(0.0645)	0.7766	0.2837	0.9786			GCST90302082	-0.0185(0.0068)	0.0724(0.0552)	0.1896	1.3117	0.82226			GCST90302082	-0.0182(0.0084)	0.0234(0.0495)	0.6357	0.4738	0.726069			GCST90302082	-0.0132(0.0068)	-0.0282(0.0439)	0.5208	-0.6421	0.642044			GCST90302082
Free cholesterol in small HDL	GCST90302083	0.0098(0.0079)	0.0064(0.0483)	0.8944	0.1328	0.918041			GCST90302083	0.0031(0.0049)	0.0757(0.0781)	0.3321	0.9699	0.756006			GCST90302083	0.0018(0.005)	0.035(0.0616)	0.5702	0.5677	0.9786			GCST90302083	0.0083(0.0063)	-0.0299(0.0521)	0.5659	-0.574	0.82226			GCST90302083	0.0095(0.0071)	0.0075(0.0443)	0.866	0.1688	0.910884			GCST90302083	0.0066(0.0059)	0.0223(0.0398)	0.5758	0.5595	0.680642			GCST90302083
Free cholesterol to total lipids ratio in small HDL	GCST90302084	0.0153(0.0083)	-0.1408(0.0774)	0.069	-1.8182	0.133638			GCST90302084	0.0029(0.005)	-0.1022(0.1046)	0.3285	-0.9771	0.756006			GCST90302084	-3.2142e-05(0.0051)	-0.0326(0.0795)	0.6821	-0.4096	0.9786			GCST90302084	0.0072(0.0067)	-0.0343(0.074)	0.6427	-0.464	0.831939			GCST90302084	0.0131(0.0079)	-0.1075(0.0675)	0.1111	-1.5931	0.225098			GCST90302084	0.0124(0.0066)	-0.1375(0.0671)	0.0405	-2.0483	0.0743031			GCST90302084
Total lipids in small HDL	GCST90302085	0.0057(0.0057)	0.0544(0.0392)	0.1653	1.3875	0.267465			GCST90302085	-0.0005(0.0045)	0.1168(0.0695)	0.0928	1.6808	0.695738			GCST90302085	-0.0009(0.0042)	0.059(0.052)	0.2567	1.1342	0.9786			GCST90302085	0.0017(0.0051)	-0.0012(0.0436)	0.9788	-0.0266	0.991567			GCST90302085	0.0018(0.0049)	0.0622(0.036)	0.0845	1.7249	0.184005			GCST90302085	-0.0005(0.0046)	0.077(0.0338)	0.0229	2.2748	0.0448378	***		GCST90302085
Concentration of small HDL particles	GCST90302086	0.0065(0.0059)	0.0643(0.0393)	0.1018	1.6363	0.179692			GCST90302086	0.0002(0.0045)	0.1142(0.0681)	0.0937	1.676	0.695738			GCST90302086	-0.0002(0.0043)	0.0604(0.0516)	0.2419	1.1704	0.9786			GCST90302086	0.0028(0.0051)	-8.489e-05(0.0433)	0.9984	-0.002	0.9984			GCST90302086	0.0026(0.005)	0.0686(0.036)	0.0569	1.9042	0.144105			GCST90302086	-0.0001(0.0047)	0.0856(0.0334)	0.0104	2.5616	0.0228604	***		GCST90302086
Phospholipids in small HDL	GCST90302087	0.0127(0.0087)	0.0392(0.0451)	0.3843	0.8701	0.523637			GCST90302087	0.0046(0.005)	0.0635(0.0724)	0.3804	0.8771	0.784365			GCST90302087	0.004(0.0052)	0.0539(0.0583)	0.3554	0.9241	0.9786			GCST90302087	0.0101(0.0064)	-0.0182(0.0475)	0.7024	-0.3821	0.834681			GCST90302087	0.0124(0.0078)	0.0388(0.0408)	0.3416	0.9511	0.473767			GCST90302087	0.009(0.0064)	0.0624(0.0371)	0.0922	1.6837	0.14614			GCST90302087
Phospholipids to total lipids ratio in small HDL	GCST90302088	0.0162(0.0084)	-0.0324(0.0489)	0.5084	-0.6614	0.640939			GCST90302088	0.0079(0.0046)	-0.1012(0.0813)	0.2135	-1.2439	0.718139			GCST90302088	0.0047(0.0048)	0.0056(0.0652)	0.9315	0.086	0.986613			GCST90302088	0.0131(0.0068)	-0.0421(0.0498)	0.3982	-0.8449	0.82226			GCST90302088	0.0183(0.0078)	-0.0327(0.0457)	0.4746	-0.7149	0.597739			GCST90302088	0.0152(0.0063)	-0.0073(0.0448)	0.8705	-0.163	0.93608			GCST90302088
Triglycerides in small HDL	GCST90302089	0.006(0.0062)	0.1245(0.0354)	0.0004	3.5196	0.00321379	***		GCST90302089	0.0058(0.0046)	0.0223(0.0524)	0.6703	0.4258	0.937693			GCST90302089	0.0047(0.0052)	0.0088(0.0474)	0.8522	0.1863	0.9786			GCST90302089	0.0071(0.0055)	-0.0241(0.0336)	0.4722	-0.7189	0.82226			GCST90302089	0.0007(0.0055)	0.093(0.0314)	0.0031	2.9597	0.0233	***		GCST90302089	-0.0039(0.0053)	0.1403(0.0305)	4.1568e-06	4.6034	4.03867e-05	***		GCST90302089
Triglycerides to total lipids ratio in small HDL	GCST90302090	0.0074(0.006)	0.1098(0.0351)	0.0018	3.1287	0.0110368	***		GCST90302090	0.001(0.0047)	-0.015(0.0609)	0.8053	-0.2465	0.952461			GCST90302090	0.0003(0.0052)	-0.0003(0.0526)	0.9954	-0.0057	0.9992			GCST90302090	0.0046(0.0054)	-0.0278(0.0352)	0.4294	-0.7903	0.82226			GCST90302090	3.948e-05(0.0054)	0.0787(0.0324)	0.0151	2.4304	0.0643927			GCST90302090	-0.0042(0.0054)	0.1233(0.0335)	0.0002	3.6788	0.000656338	***		GCST90302090
Total Cholesterol in small LDL	GCST90302091	-0.0122(0.0082)	0.0126(0.0411)	0.7585	0.3075	0.829721			GCST90302091	-0.0066(0.0042)	0.0981(0.0755)	0.194	1.2988	0.718139			GCST90302091	-0.0028(0.0045)	-0.0181(0.0572)	0.7523	-0.3156	0.9786			GCST90302091	-0.0101(0.0069)	0.0379(0.0418)	0.3647	0.9064	0.82226			GCST90302091	-0.0167(0.0082)	0.0311(0.041)	0.4485	0.758	0.577351			GCST90302091	-0.0163(0.0072)	0.0044(0.0422)	0.9176	0.1035	0.942264			GCST90302091
Total cholesterol to total lipids ratio in small LDL	GCST90302092	-0.0124(0.0089)	-0.0419(0.0463)	0.3654	-0.9051	0.500813			GCST90302092	-0.0084(0.0045)	0.0274(0.079)	0.7288	0.3468	0.94359			GCST90302092	-0.0058(0.0047)	-0.0349(0.0588)	0.5532	-0.593	0.9786			GCST90302092	-0.017(0.0074)	0.0647(0.0542)	0.2322	1.1947	0.82226			GCST90302092	-0.0174(0.0086)	-0.0131(0.0453)	0.7719	-0.2899	0.853755			GCST90302092	-0.0127(0.0069)	-0.0757(0.0411)	0.0658	-1.84	0.109064			GCST90302092
Cholesterol esters in small LDL	GCST90302093	-0.0122(0.0083)	0.0122(0.0415)	0.7698	0.2926	0.834248			GCST90302093	-0.0069(0.0042)	0.1005(0.076)	0.186	1.3226	0.718139			GCST90302093	-0.0028(0.0045)	-0.0194(0.0571)	0.7335	-0.3404	0.9786			GCST90302093	-0.0104(0.007)	0.0393(0.0426)	0.3565	0.922	0.82226			GCST90302093	-0.0166(0.0083)	0.0299(0.0414)	0.4706	0.7215	0.595923			GCST90302093	-0.0157(0.0072)	0.0015(0.0424)	0.9722	0.0349	0.984881			GCST90302093
Cholesteryl esters to total lipids ratio in small LDL	GCST90302094	-0.0113(0.0089)	-0.0159(0.0466)	0.7323	-0.342	0.820317			GCST90302094	-0.0096(0.0044)	0.0802(0.0811)	0.323	0.9883	0.75259			GCST90302094	-0.0056(0.0044)	-0.0205(0.0584)	0.7248	-0.3521	0.9786			GCST90302094	-0.0151(0.0072)	0.0524(0.0525)	0.3181	0.9983	0.82226			GCST90302094	-0.0162(0.0086)	0.0041(0.0453)	0.9274	0.0911	0.939497			GCST90302094	-0.0123(0.007)	-0.0458(0.042)	0.2756	-1.0903	0.375525			GCST90302094
Free cholesterol in small LDL	GCST90302095	-0.0115(0.0084)	0.0157(0.0414)	0.7047	0.379	0.800952			GCST90302095	-0.0046(0.0042)	0.0764(0.074)	0.3022	1.0317	0.75259			GCST90302095	-0.0011(0.0045)	-0.0223(0.0587)	0.7047	-0.3789	0.9786			GCST90302095	-0.0079(0.007)	0.0305(0.0407)	0.4538	0.7491	0.82226			GCST90302095	-0.0165(0.0081)	0.0355(0.0407)	0.3835	0.8714	0.519509			GCST90302095	-0.0175(0.0071)	0.0153(0.0423)	0.7183	0.3608	0.816409			GCST90302095
Free cholesterol to total lipids ratio in small LDL	GCST90302096	0.0161(0.0098)	-0.0987(0.0553)	0.0741	-1.7857	0.139236			GCST90302096	0.0105(0.0043)	-0.2064(0.0853)	0.0156	-2.419	0.695738			GCST90302096	0.0057(0.0049)	-0.054(0.061)	0.376	-0.8853	0.9786			GCST90302096	0.007(0.0074)	-0.0081(0.0461)	0.861	-0.1751	0.950773			GCST90302096	0.0155(0.0095)	-0.0757(0.049)	0.122	-1.5466	0.240898			GCST90302096	0.0155(0.0083)	-0.0871(0.0512)	0.0888	-1.7018	0.141715			GCST90302096
Total lipids in small LDL	GCST90302097	-0.0107(0.008)	0.0249(0.0396)	0.5297	0.6285	0.660001			GCST90302097	-0.0071(0.0042)	0.1117(0.0725)	0.1234	1.5409	0.695738			GCST90302097	-0.003(0.0044)	-0.0059(0.0558)	0.9157	-0.1058	0.986613			GCST90302097	-0.0084(0.0068)	0.028(0.0392)	0.4759	0.713	0.82226			GCST90302097	-0.0157(0.0079)	0.0401(0.0393)	0.3073	1.0208	0.447506			GCST90302097	-0.0164(0.0071)	0.0232(0.0414)	0.5746	0.5612	0.680642			GCST90302097
Concentration of small LDL particles	GCST90302098	-0.0105(0.0079)	0.0297(0.0393)	0.4498	0.7557	0.59211			GCST90302098	-0.0073(0.0042)	0.1154(0.0718)	0.1082	1.6063	0.695738			GCST90302098	-0.0031(0.0044)	-0.002(0.0555)	0.9718	-0.0353	0.9992			GCST90302098	-0.0079(0.0068)	0.0255(0.0387)	0.5103	0.6584	0.82226			GCST90302098	-0.0152(0.0079)	0.0425(0.0389)	0.274	1.0939	0.422795			GCST90302098	-0.0161(0.0071)	0.0275(0.0412)	0.5045	0.6674	0.628602			GCST90302098
Phospholipids in small LDL	GCST90302099	-0.01(0.0091)	0.0416(0.0433)	0.3365	0.9612	0.472316			GCST90302099	-0.0063(0.0043)	0.1172(0.074)	0.1132	1.584	0.695738			GCST90302099	-0.0028(0.0047)	0.0121(0.0578)	0.8339	0.2097	0.9786			GCST90302099	-0.006(0.007)	0.0228(0.0403)	0.5717	0.5656	0.82226			GCST90302099	-0.0153(0.0087)	0.0587(0.0425)	0.1665	1.3836	0.293898			GCST90302099	-0.0173(0.0079)	0.0489(0.0437)	0.263	1.1192	0.363563			GCST90302099
Phospholipids to total lipids ratio in small LDL	GCST90302100	0.0197(0.0092)	-0.0386(0.0505)	0.4444	-0.7647	0.588325			GCST90302100	0.0087(0.0044)	-0.1141(0.0817)	0.1625	-1.3966	0.718139			GCST90302100	0.0051(0.0047)	-6.5251e-05(0.0616)	0.9992	-0.0011	0.9992			GCST90302100	0.0123(0.0075)	-0.0358(0.0495)	0.4697	-0.723	0.82226			GCST90302100	0.0186(0.0088)	-0.0264(0.0454)	0.5607	-0.5818	0.666546			GCST90302100	0.0164(0.0073)	-0.0055(0.0455)	0.9037	-0.1209	0.942264			GCST90302100
Triglycerides in small LDL	GCST90302101	-0.0011(0.0065)	0.0944(0.0359)	0.0086	2.6277	0.0290406	***		GCST90302101	-0.005(0.0041)	0.1159(0.0579)	0.0452	2.0024	0.695738			GCST90302101	-0.0017(0.0043)	0.0283(0.0511)	0.5802	0.5531	0.9786			GCST90302101	0.0032(0.0061)	-0.0266(0.0343)	0.4378	-0.7759	0.82226			GCST90302101	-0.0052(0.0063)	0.0755(0.0332)	0.0228	2.2769	0.0824462			GCST90302101	-0.009(0.0062)	0.1101(0.0351)	0.0017	3.1379	0.00430543	***		GCST90302101
Triglycerides to total lipids ratio in small LDL	GCST90302102	0.0152(0.0076)	0.1007(0.0451)	0.0258	2.2297	0.0611919			GCST90302102	-0.0037(0.0046)	0.0699(0.0724)	0.3342	0.9657	0.756006			GCST90302102	-0.0012(0.0056)	0.04(0.0619)	0.5175	0.6473	0.9786			GCST90302102	0.0112(0.0067)	-0.0668(0.0494)	0.1765	-1.3515	0.82226			GCST90302102	0.0103(0.0071)	0.0696(0.043)	0.1055	1.6187	0.217535			GCST90302102	0.0058(0.0059)	0.1367(0.0406)	0.0008	3.3702	0.00219294	***		GCST90302102
Sphingomyelins levels	GCST90302103	-0.0024(0.0075)	-0.0222(0.0397)	0.5756	-0.5598	0.698279			GCST90302103	-0.0092(0.0042)	0.1467(0.0828)	0.0762	1.7731	0.695738			GCST90302103	-0.0016(0.0044)	-0.0271(0.0631)	0.6682	-0.4286	0.9786			GCST90302103	-0.0012(0.0061)	0.0498(0.0424)	0.2406	1.1735	0.82226			GCST90302103	-0.0047(0.0076)	0.006(0.0403)	0.881	0.1496	0.912324			GCST90302103	-0.0057(0.0073)	-0.0273(0.0432)	0.528	-0.6311	0.647495			GCST90302103
Total cholesterol in small VLDL	GCST90302104	-0.0051(0.0076)	0.0822(0.0393)	0.0365	2.0909	0.0789611			GCST90302104	0.0028(0.0046)	0.0418(0.0541)	0.4389	0.7741	0.831412			GCST90302104	0.0028(0.0048)	-0.0205(0.0479)	0.6687	-0.4279	0.9786			GCST90302104	0.0031(0.0063)	-0.0219(0.0353)	0.5348	-0.6207	0.82226			GCST90302104	-0.008(0.0069)	0.0613(0.0361)	0.0893	1.6993	0.192656			GCST90302104	-0.013(0.0063)	0.0988(0.0369)	0.0074	2.677	0.0165788	***		GCST90302104
Total cholesterol to total lipids ratio in small VLDL	GCST90302105	-0.0058(0.0073)	-0.1042(0.0402)	0.0095	-2.5932	0.0311761	***		GCST90302105	-0.0038(0.0049)	-0.035(0.0685)	0.6095	-0.5108	0.904693			GCST90302105	8.3207e-05(0.0056)	-0.0863(0.0528)	0.1019	-1.6359	0.9786			GCST90302105	-0.002(0.0064)	0.0221(0.0438)	0.6144	0.5038	0.823398			GCST90302105	-7.9455e-05(0.0075)	-0.0788(0.0377)	0.0368	-2.0879	0.117458			GCST90302105	0.0018(0.0066)	-0.1237(0.0361)	0.0006	-3.4252	0.00168434	***		GCST90302105
Cholesterol esters in small VLDL	GCST90302106	-0.0065(0.008)	0.0719(0.042)	0.0869	1.7121	0.156827			GCST90302106	0.0025(0.0047)	0.0337(0.0576)	0.5594	0.5838	0.897735			GCST90302106	0.0026(0.0047)	-0.036(0.0498)	0.4697	-0.723	0.9786			GCST90302106	0.0018(0.0065)	-0.0178(0.0374)	0.6341	-0.476	0.83003			GCST90302106	-0.0089(0.0074)	0.0553(0.039)	0.1558	1.4193	0.279242			GCST90302106	-0.0134(0.0067)	0.0876(0.0409)	0.0321	2.143	0.0598344			GCST90302106
Cholesteryl esters to total lipids ratio in small VLDL	GCST90302107	-0.0056(0.0074)	-0.1013(0.0399)	0.0111	-2.5405	0.0354288	***		GCST90302107	-0.0033(0.005)	-0.0433(0.0668)	0.5168	-0.6483	0.847989			GCST90302107	0.0003(0.0057)	-0.0875(0.052)	0.0923	-1.6836	0.9786			GCST90302107	-0.0019(0.0064)	0.0182(0.0434)	0.6744	0.4201	0.832759			GCST90302107	4.6008e-05(0.0075)	-0.0763(0.0373)	0.0408	-2.0452	0.120629			GCST90302107	0.0016(0.0066)	-0.1182(0.0355)	0.0009	-3.3322	0.00238295	***		GCST90302107
Free cholesterol in small VLDL	GCST90302108	-0.0028(0.0068)	0.0961(0.0365)	0.0085	2.6305	0.0290406	***		GCST90302108	0.0029(0.0046)	0.0538(0.0501)	0.2832	1.0731	0.751425			GCST90302108	0.0028(0.005)	0.0042(0.046)	0.9277	0.0907	0.986613			GCST90302108	0.0047(0.006)	-0.0249(0.0332)	0.4529	-0.7505	0.82226			GCST90302108	-0.0064(0.006)	0.0705(0.0329)	0.0323	2.1404	0.107513			GCST90302108	-0.0113(0.0056)	0.1117(0.0322)	0.0005	3.4696	0.00143827	***		GCST90302108
Free cholesterol to total lipids ratio in small VLDL	GCST90302109	-0.004(0.0054)	-0.0985(0.0456)	0.0307	-2.161	0.0681248			GCST90302109	-0.0081(0.0044)	0.1182(0.0963)	0.2198	1.227	0.718139			GCST90302109	-0.0059(0.0045)	0.011(0.0715)	0.8782	0.1532	0.986613			GCST90302109	-0.0004(0.0054)	0.0224(0.0536)	0.6755	0.4186	0.832759			GCST90302109	-0.0007(0.0055)	-0.0932(0.0453)	0.0397	-2.0572	0.120629			GCST90302109	0.0007(0.0051)	-0.1341(0.0459)	0.0035	-2.9226	0.00832143	***		GCST90302109
Total lipids in small VLDL	GCST90302110	-0.0021(0.0068)	0.1019(0.0365)	0.0052	2.794	0.0205356	***		GCST90302110	0.0041(0.0047)	0.0458(0.0498)	0.3582	0.9188	0.770356			GCST90302110	0.0031(0.0051)	0.0085(0.0456)	0.8514	0.1874	0.9786			GCST90302110	0.0047(0.006)	-0.0249(0.0335)	0.458	-0.7421	0.82226			GCST90302110	-0.0064(0.006)	0.0771(0.0328)	0.0188	2.349	0.0744097			GCST90302110	-0.0117(0.0056)	0.121(0.0319)	0.0001	3.7982	0.000375806	***		GCST90302110
Concentration of small VLDL particles	GCST90302111	-0.0015(0.0067)	0.1034(0.0362)	0.0042	2.8594	0.0177927	***		GCST90302111	0.0042(0.0047)	0.0454(0.0496)	0.3595	0.9163	0.770356			GCST90302111	0.0029(0.0052)	0.0126(0.0455)	0.7817	0.2771	0.9786			GCST90302111	0.0051(0.0059)	-0.0259(0.0335)	0.4384	-0.775	0.82226			GCST90302111	-0.006(0.0059)	0.0781(0.0325)	0.0161	2.406	0.0669875			GCST90302111	-0.0113(0.0056)	0.1227(0.0313)	8.9094e-05	3.9185	0.000375806	***		GCST90302111
Phospholipids in small VLDL	GCST90302112	-0.0016(0.0066)	0.1076(0.0364)	0.0031	2.9542	0.015844	***		GCST90302112	0.0041(0.0047)	0.0503(0.0495)	0.3101	1.0149	0.75259			GCST90302112	0.0033(0.0052)	0.0112(0.046)	0.8084	0.2425	0.9786			GCST90302112	0.0053(0.0059)	-0.0233(0.0332)	0.4836	-0.7006	0.82226			GCST90302112	-0.0062(0.0058)	0.0826(0.0328)	0.0117	2.5199	0.06058			GCST90302112	-0.0112(0.0055)	0.1267(0.0316)	6.2278e-05	4.004	0.000290318	***		GCST90302112
Phospholipids to total lipids ratio in small VLDL	GCST90302113	0.0038(0.0079)	-0.0221(0.0399)	0.5799	-0.5535	0.698279			GCST90302113	-0.0003(0.0052)	0.0171(0.0754)	0.8207	0.2266	0.958795			GCST90302113	-0.0003(0.0055)	0.0256(0.0609)	0.6736	0.4212	0.9786			GCST90302113	0.002(0.0064)	0.0323(0.0443)	0.4664	0.7284	0.82226			GCST90302113	0.0073(0.0077)	-0.0242(0.0392)	0.5375	-0.6166	0.645554			GCST90302113	0.0109(0.007)	-0.0537(0.0394)	0.1727	-1.3637	0.251494			GCST90302113
Triglycerides in small VLDL	GCST90302114	0.0018(0.0064)	0.1049(0.0357)	0.0033	2.941	0.015844	***		GCST90302114	0.0045(0.0048)	0.0466(0.0504)	0.3555	0.9241	0.770356			GCST90302114	0.0021(0.0055)	0.0283(0.0453)	0.5326	0.6241	0.9786			GCST90302114	0.0059(0.0058)	-0.0319(0.0337)	0.3443	-0.9456	0.82226			GCST90302114	-0.004(0.0057)	0.0801(0.032)	0.0123	2.5041	0.0609766			GCST90302114	-0.0094(0.0054)	0.1282(0.0301)	2.0757e-05	4.2566	0.000130984	***		GCST90302114
Triglycerides to total lipids ratio in small VLDL	GCST90302115	0.0081(0.0071)	0.0901(0.0395)	0.0224	2.283	0.0549389	***		GCST90302115	0.0081(0.005)	0.0044(0.0666)	0.9477	0.0655	0.989848			GCST90302115	0.0018(0.0057)	0.0595(0.0515)	0.2479	1.1554	0.9786			GCST90302115	0.0052(0.0064)	-0.0381(0.0423)	0.3681	-0.9001	0.82226			GCST90302115	0.0024(0.0071)	0.0685(0.0368)	0.0629	1.8601	0.148037			GCST90302115	-0.0002(0.0063)	0.1171(0.0345)	0.0007	3.3956	0.00194167	***		GCST90302115
Ratio of triglycerides to phosphoglycerides	GCST90302116	0.0049(0.0063)	0.1128(0.035)	0.0012	3.2274	0.00776667	***		GCST90302116	0.0077(0.0047)	-0.0016(0.0548)	0.976	-0.0301	0.989848			GCST90302116	0.0037(0.0054)	0.022(0.0467)	0.6375	0.4711	0.9786			GCST90302116	0.0073(0.0058)	-0.031(0.0359)	0.3887	-0.8619	0.82226			GCST90302116	-0.0009(0.006)	0.0936(0.0331)	0.0047	2.8251	0.0312886	***		GCST90302116	-0.0065(0.0057)	0.1469(0.0314)	2.9645e-06	4.6733	2.99861e-05	***		GCST90302116
Total cholines levels	GCST90302117	0.0005(0.0063)	-0.0396(0.0316)	0.2099	-1.2537	0.326045			GCST90302117	-0.0095(0.0043)	0.1138(0.0681)	0.095	1.6697	0.695738			GCST90302117	-0.0034(0.0037)	-0.0011(0.0534)	0.9833	-0.0209	0.9992			GCST90302117	0.006(0.0055)	-0.0136(0.0366)	0.7093	-0.3728	0.834681			GCST90302117	-0.0011(0.0064)	-0.0132(0.0322)	0.6815	-0.4104	0.774583			GCST90302117	-0.0053(0.0063)	-0.0218(0.035)	0.5337	-0.6223	0.648638			GCST90302117
Total fatty acids	GCST90302118	0.0007(0.0072)	0.0381(0.0361)	0.2912	1.0555	0.429428			GCST90302118	-0.0022(0.0043)	0.0877(0.0584)	0.1332	1.5017	0.695738			GCST90302118	0.0002(0.0043)	0.0093(0.0509)	0.8554	0.1823	0.9786			GCST90302118	0.008(0.006)	-0.0371(0.0361)	0.3032	-1.0296	0.82226			GCST90302118	-0.0028(0.0067)	0.0398(0.0347)	0.2508	1.1485	0.400249			GCST90302118	-0.0089(0.0065)	0.0657(0.0351)	0.0615	1.8702	0.105364			GCST90302118
Total phosphoglycerides levels	GCST90302119	0.0008(0.006)	-0.024(0.0311)	0.439	-0.7739	0.584497			GCST90302119	-0.0072(0.0043)	0.1105(0.0668)	0.0982	1.6535	0.695738			GCST90302119	-0.0024(0.0036)	0.0027(0.0534)	0.9591	0.0513	0.9992			GCST90302119	0.0084(0.0053)	-0.0315(0.0362)	0.3833	-0.8718	0.82226			GCST90302119	0.0003(0.0058)	-0.0099(0.031)	0.7504	-0.3182	0.83657			GCST90302119	-0.0051(0.0059)	-0.0053(0.033)	0.8714	-0.1619	0.93608			GCST90302119
Tyrosine levels	GCST90302120	0.0014(0.0059)	0.1302(0.0326)	6.6093e-05	3.9899	0.000641721	***		GCST90302120	0.005(0.0049)	0.0643(0.0678)	0.3434	0.9475	0.769348			GCST90302120	-0.0009(0.0055)	0.0963(0.0587)	0.101	1.6399	0.9786			GCST90302120	-0.0048(0.0057)	0.1326(0.0372)	0.0004	3.5642	0.0932			GCST90302120	-0.0065(0.0062)	0.1671(0.0304)	3.7144e-08	5.5039	8.6443e-06	***		GCST90302120	-0.0021(0.0058)	0.1501(0.033)	5.2455e-06	4.5547	4.893e-05	***		GCST90302120
Estimated degree of unsaturation	GCST90302121	-0.003(0.0054)	-0.1184(0.0385)	0.0021	-3.0779	0.0125462	***		GCST90302121	0.0022(0.005)	-0.0796(0.0753)	0.2906	-1.0568	0.75259			GCST90302121	0.0036(0.0047)	-0.156(0.0601)	0.0095	-2.5945	0.728125			GCST90302121	-0.0036(0.0053)	0.0399(0.0437)	0.361	0.9134	0.82226			GCST90302121	0.0007(0.0051)	-0.0838(0.0366)	0.022	-2.2904	0.0813651			GCST90302121	0.0024(0.0051)	-0.1325(0.0343)	0.0001	-3.8611	0.000375806	***		GCST90302121
Valine levels	GCST90302122	0.0109(0.0053)	0.0326(0.0353)	0.356	0.923	0.490817			GCST90302122	0.0131(0.0049)	-0.0294(0.0748)	0.6943	-0.3931	0.937693			GCST90302122	0.0102(0.0048)	-0.0256(0.0571)	0.6536	-0.4487	0.9786			GCST90302122	0.0046(0.0059)	0.0203(0.0449)	0.6513	0.452	0.832759			GCST90302122	0.0086(0.0056)	0.0536(0.0371)	0.1479	1.4471	0.272261			GCST90302122	0.0115(0.0054)	0.0565(0.0386)	0.1439	1.4613	0.212207			GCST90302122
Total cholesterol levels in VLDL	GCST90302123	-0.004(0.0073)	0.0915(0.0386)	0.0177	2.3729	0.0474034	***		GCST90302123	0.0038(0.0046)	0.0344(0.0525)	0.5121	0.6556	0.846236			GCST90302123	0.0029(0.0049)	-0.0063(0.0483)	0.8962	-0.1305	0.986613			GCST90302123	0.0046(0.0061)	-0.0218(0.0353)	0.5371	-0.6173	0.82226			GCST90302123	-0.0069(0.0065)	0.0729(0.0355)	0.0399	2.0545	0.120629			GCST90302123	-0.0125(0.0061)	0.1128(0.0357)	0.0016	3.1577	0.0040967	***		GCST90302123
Mean diameter of VLDL particles	GCST90302124	0.0065(0.0066)	0.1038(0.0383)	0.0067	2.7096	0.0240169	***		GCST90302124	0.0103(0.0049)	0.0056(0.0574)	0.9221	0.0978	0.989848			GCST90302124	0.0051(0.0055)	0.0374(0.047)	0.4267	0.7949	0.9786			GCST90302124	0.0082(0.006)	-0.0415(0.0389)	0.2854	-1.0684	0.82226			GCST90302124	0.0011(0.0062)	0.0835(0.0351)	0.0173	2.3802	0.0707175			GCST90302124	-0.0034(0.0056)	0.1367(0.0315)	1.3801e-05	4.347	9.74364e-05	***		GCST90302124
Triglyceride levels in VLDL	GCST90302125	0.0026(0.0064)	0.107(0.0361)	0.0031	2.9594	0.015844	***		GCST90302125	0.0056(0.0047)	0.0461(0.0514)	0.3703	0.8959	0.770356			GCST90302125	0.003(0.0054)	0.0366(0.0456)	0.4218	0.8034	0.9786			GCST90302125	0.0069(0.0057)	-0.0337(0.035)	0.335	-0.964	0.82226			GCST90302125	-0.0026(0.0057)	0.0839(0.0327)	0.0103	2.5661	0.0558116			GCST90302125	-0.0082(0.0054)	0.1332(0.0305)	1.2794e-05	4.3636	9.39281e-05	***		GCST90302125
Total cholesterol levels in very large HDL	GCST90302126	-0.0032(0.0055)	-0.1136(0.0312)	0.0003	-3.6405	0.00249643	***		GCST90302126	-0.0082(0.0052)	-0.0336(0.0693)	0.6281	-0.4844	0.920423			GCST90302126	-0.0019(0.0048)	-0.0638(0.0517)	0.2177	-1.2325	0.9786			GCST90302126	0.0009(0.0056)	-0.0013(0.0355)	0.97	-0.0376	0.990708			GCST90302126	0.002(0.0053)	-0.0951(0.0287)	0.0009	-3.3136	0.00911739	***		GCST90302126	0.003(0.005)	-0.1346(0.0299)	6.844e-06	-4.4985	6.12969e-05	***		GCST90302126
Total cholesterol to total lipids ratio in very large HDL	GCST90302127	-0.0085(0.0065)	0.1536(0.0525)	0.0034	2.9272	0.015844	***		GCST90302127	0.0031(0.0051)	-0.0328(0.0797)	0.6811	-0.4109	0.937693			GCST90302127	-0.0032(0.0053)	0.04(0.0712)	0.5743	0.5618	0.9786			GCST90302127	-0.0086(0.0059)	0.0321(0.0546)	0.5559	0.589	0.82226			GCST90302127	-0.0165(0.0065)	0.1442(0.0498)	0.0038	2.8957	0.0268303	***		GCST90302127	-0.019(0.0061)	0.1757(0.0477)	0.0002	3.6811	0.000656338	***		GCST90302127
Cholesterol esters in very large HDL	GCST90302128	-0.0034(0.0055)	-0.1111(0.032)	0.0005	-3.4705	0.00364063	***		GCST90302128	-0.0072(0.0053)	-0.0401(0.0717)	0.5759	-0.5593	0.897735			GCST90302128	-0.0011(0.0047)	-0.0712(0.0531)	0.1798	-1.3414	0.9786			GCST90302128	0.0009(0.0056)	-0.0012(0.037)	0.9737	-0.033	0.990708			GCST90302128	0.0014(0.0053)	-0.0933(0.0296)	0.0016	-3.1528	0.0138074	***		GCST90302128	0.0022(0.0049)	-0.1309(0.0306)	1.8324e-05	-4.2844	0.000118442	***		GCST90302128
Cholesteryl esters to total lipids ratio in very large HDL	GCST90302129	-0.0061(0.0063)	0.1615(0.0504)	0.0013	3.2073	0.00818649	***		GCST90302129	0.0052(0.0051)	-0.0525(0.0795)	0.5091	-0.6603	0.846236			GCST90302129	0.0002(0.0052)	0.0195(0.0701)	0.781	0.278	0.9786			GCST90302129	-0.0077(0.0057)	0.0275(0.0516)	0.5948	0.5319	0.823398			GCST90302129	-0.0145(0.0061)	0.1504(0.0471)	0.0014	3.1941	0.0125462	***		GCST90302129	-0.0162(0.0059)	0.1894(0.0468)	5.2016e-05	4.0464	0.000257787	***		GCST90302129
Free cholesterol in very large HDL	GCST90302130	-0.0023(0.0057)	-0.1213(0.0303)	6.1664e-05	-4.0063	0.000641721	***		GCST90302130	-0.0107(0.005)	-0.0114(0.0655)	0.8615	-0.1744	0.98873			GCST90302130	-0.0044(0.0048)	-0.0431(0.0498)	0.3872	-0.8646	0.9786			GCST90302130	0.0014(0.0055)	-0.0013(0.033)	0.9694	-0.0383	0.990708			GCST90302130	0.0037(0.0054)	-0.1009(0.0274)	0.0002	-3.6846	0.00233	***		GCST90302130	0.0054(0.0052)	-0.1462(0.0293)	6.1512e-07	-4.9864	7.16475e-06	***		GCST90302130
Free cholesterol to total lipids ratio in very large HDL	GCST90302131	-0.0056(0.0061)	-0.0155(0.0476)	0.7438	-0.3268	0.823963			GCST90302131	-0.0089(0.0046)	0.0469(0.084)	0.5766	0.5583	0.897735			GCST90302131	-0.0087(0.0051)	0.0389(0.0734)	0.5962	0.5298	0.9786			GCST90302131	-0.0083(0.0058)	0.0582(0.0529)	0.2713	1.1002	0.82226			GCST90302131	-0.0105(0.0063)	0.0174(0.0464)	0.7078	0.3748	0.80057			GCST90302131	-0.0115(0.006)	-0.0256(0.0458)	0.5769	-0.558	0.680642			GCST90302131
Total lipids in very large HDL	GCST90302132	1.7062e-05(0.0056)	-0.1295(0.0298)	1.4205e-05	-4.3407	0.000206788	***		GCST90302132	-0.0099(0.0051)	-0.0213(0.0644)	0.7408	-0.3309	0.94359			GCST90302132	-0.0031(0.0049)	-0.0509(0.0501)	0.3096	-1.016	0.9786			GCST90302132	0.0022(0.0055)	-0.0025(0.0324)	0.9392	-0.0763	0.981317			GCST90302132	0.0065(0.0052)	-0.1075(0.0266)	5.3771e-05	-4.0386	0.000948643	***		GCST90302132	0.0087(0.0051)	-0.1512(0.0284)	9.6661e-08	-5.3329	1.73316e-06	***		GCST90302132
Concentration of very large HDL particles	GCST90302133	0.0007(0.0056)	-0.1328(0.0299)	8.8678e-06	-4.4431	0.000148954	***		GCST90302133	-0.0099(0.0051)	-0.022(0.0644)	0.7328	-0.3414	0.94359			GCST90302133	-0.0029(0.005)	-0.0528(0.0503)	0.2936	-1.0502	0.9786			GCST90302133	0.0027(0.0055)	-0.0044(0.0323)	0.8907	-0.1374	0.96798			GCST90302133	0.0072(0.0052)	-0.1107(0.0266)	3.1763e-05	-4.1604	0.000673582	***		GCST90302133	0.0093(0.0051)	-0.1542(0.0284)	5.4884e-08	-5.4347	1.27917e-06	***		GCST90302133
Phospholipids in very large HDL	GCST90302134	0.0032(0.0057)	-0.1436(0.0307)	2.828e-06	-4.6829	6.56636e-05	***		GCST90302134	-0.01(0.0051)	-0.018(0.0604)	0.7652	-0.2986	0.94359			GCST90302134	-0.003(0.0051)	-0.0488(0.0496)	0.3244	-0.9855	0.9786			GCST90302134	0.0034(0.0055)	-0.0043(0.032)	0.8932	-0.1342	0.96798			GCST90302134	0.0107(0.0052)	-0.1185(0.0272)	1.3413e-05	-4.3533	0.000346911	***		GCST90302134	0.0142(0.0053)	-0.1657(0.0287)	7.6273e-09	-5.7765	2.5397e-07	***		GCST90302134
Phospholipids to total lipids ratio in very large HDL	GCST90302135	0.0122(0.0061)	-0.1541(0.0441)	0.0005	-3.4933	0.00364063	***		GCST90302135	-0.0044(0.005)	-0.006(0.0674)	0.929	-0.0891	0.989848			GCST90302135	0.0013(0.0052)	-0.0427(0.061)	0.4839	-0.7001	0.9786			GCST90302135	0.002(0.0054)	0.0038(0.0428)	0.9297	0.0882	0.980181			GCST90302135	0.0139(0.006)	-0.121(0.0413)	0.0034	-2.9328	0.0247563	***		GCST90302135	0.0188(0.0058)	-0.1721(0.0408)	2.5114e-05	-4.2138	0.000146208	***		GCST90302135
Triglycerides in very large HDL	GCST90302136	0.0033(0.0049)	-0.0629(0.0352)	0.0736	-1.789	0.139236			GCST90302136	-0.0034(0.0048)	-0.0325(0.0849)	0.7022	-0.3823	0.937693			GCST90302136	-0.0011(0.0041)	-0.0492(0.0669)	0.4624	-0.7349	0.9786			GCST90302136	0.0101(0.0049)	-0.0593(0.0437)	0.1751	-1.3559	0.82226			GCST90302136	0.0058(0.0048)	-0.0626(0.0332)	0.0596	-1.8837	0.147158			GCST90302136	0.0023(0.0048)	-0.0643(0.0341)	0.0594	-1.8852	0.10252			GCST90302136
Triglycerides to total lipids ratio in very large HDL	GCST90302137	0.0094(0.0058)	0.0557(0.0359)	0.1207	1.5518	0.200879			GCST90302137	-0.0026(0.0045)	0.0337(0.0618)	0.5854	0.5455	0.897735			GCST90302137	-0.003(0.0048)	0.0314(0.0499)	0.5292	0.6292	0.9786			GCST90302137	0.0083(0.0051)	-0.0479(0.0386)	0.2142	-1.2422	0.82226			GCST90302137	0.0032(0.0054)	0.0478(0.0352)	0.1752	1.3556	0.304639			GCST90302137	-0.0012(0.0057)	0.0847(0.0348)	0.0149	2.4337	0.0312766	***		GCST90302137
Total cholesterol in very large VLDL	GCST90302138	0.0053(0.006)	0.0891(0.0377)	0.0182	2.3618	0.0476356	***		GCST90302138	0.0075(0.0046)	0.0018(0.0556)	0.9741	0.0325	0.989848			GCST90302138	0.0056(0.005)	0.0027(0.0492)	0.9567	0.0544	0.9992			GCST90302138	0.0102(0.0053)	-0.0495(0.0378)	0.1905	-1.3092	0.82226			GCST90302138	0.0024(0.0054)	0.0701(0.0349)	0.045	2.0051	0.128571			GCST90302138	-0.0039(0.0052)	0.1225(0.0328)	0.0002	3.7399	0.000656338	***		GCST90302138
Total cholesterol to total lipids ratio in very large VLDL	GCST90302139	0.0015(0.0051)	-0.1092(0.0502)	0.0296	-2.1757	0.0669592			GCST90302139	-0.0035(0.0048)	-0.1026(0.0897)	0.2529	-1.1433	0.718139			GCST90302139	-0.0019(0.0046)	-0.0985(0.0657)	0.1338	-1.4993	0.9786			GCST90302139	-0.0042(0.0053)	0.0243(0.0557)	0.6621	0.437	0.832759			GCST90302139	0.0026(0.0051)	-0.0893(0.0466)	0.0553	-1.9169	0.141848			GCST90302139	0.0043(0.005)	-0.1401(0.0454)	0.002	-3.0885	0.00490526	***		GCST90302139
Cholesterol esters in very large VLDL	GCST90302140	0.005(0.006)	0.0891(0.0378)	0.0184	2.3582	0.0476356	***		GCST90302140	0.0086(0.0046)	-0.008(0.0564)	0.8875	-0.1414	0.989414			GCST90302140	0.006(0.0051)	-0.0004(0.0497)	0.9943	-0.0072	0.9992			GCST90302140	0.0099(0.0053)	-0.0512(0.0378)	0.175	-1.3563	0.82226			GCST90302140	0.0019(0.0054)	0.07(0.035)	0.0458	1.9973	0.128571			GCST90302140	-0.0042(0.0052)	0.1236(0.033)	0.0002	3.75	0.000656338	***		GCST90302140
Cholesteryl esters to total lipids ratio in very large VLDL	GCST90302141	-0.0028(0.0051)	-0.0757(0.0586)	0.1965	-1.2916	0.311459			GCST90302141	-0.0017(0.0046)	-0.1192(0.1029)	0.2466	-1.1585	0.718139			GCST90302141	-0.0029(0.0044)	-0.0846(0.0751)	0.2601	-1.126	0.9786			GCST90302141	-0.0089(0.0049)	0.0715(0.0597)	0.2315	1.1966	0.82226			GCST90302141	-0.0014(0.005)	-0.0546(0.0542)	0.3135	-1.008	0.450133			GCST90302141	0.0019(0.0047)	-0.1058(0.0521)	0.0421	-2.0322	0.0766352			GCST90302141
Free cholesterol in very large VLDL	GCST90302142	0.0058(0.006)	0.0889(0.0376)	0.0181	2.3633	0.0476356	***		GCST90302142	0.006(0.0046)	0.0157(0.0553)	0.7767	0.2836	0.94359			GCST90302142	0.0053(0.0049)	0.0062(0.0491)	0.9003	0.1253	0.986613			GCST90302142	0.0109(0.0053)	-0.0493(0.0378)	0.1916	-1.3059	0.82226			GCST90302142	0.0033(0.0054)	0.0683(0.0348)	0.0497	1.963	0.134652			GCST90302142	-0.0033(0.0052)	0.1195(0.0326)	0.0002	3.6642	0.000656338	***		GCST90302142
Free cholesterol to total lipids ratio in very large VLDL	GCST90302143	0.0066(0.0053)	-0.0908(0.0491)	0.0643	-1.8502	0.125898			GCST90302143	-0.0088(0.0046)	0.0082(0.0919)	0.9285	0.0897	0.989848			GCST90302143	-0.0004(0.0048)	-0.0667(0.0753)	0.3753	-0.8866	0.9786			GCST90302143	-0.0024(0.0051)	0.0509(0.0601)	0.3976	0.8458	0.82226			GCST90302143	0.0012(0.0053)	-0.0308(0.0489)	0.5286	-0.6301	0.641478			GCST90302143	0.0021(0.0053)	-0.0923(0.0511)	0.0711	-1.8047	0.116337			GCST90302143
Total lipids in very large VLDL	GCST90302144	0.0056(0.006)	0.0976(0.0374)	0.009	2.6124	0.0299571	***		GCST90302144	0.0068(0.0047)	0.0207(0.0553)	0.7083	0.3741	0.937693			GCST90302144	0.0047(0.005)	0.0247(0.0483)	0.6097	0.5105	0.9786			GCST90302144	0.0098(0.0053)	-0.0443(0.0375)	0.2371	-1.1822	0.82226			GCST90302144	0.0023(0.0055)	0.0765(0.0346)	0.0269	2.2134	0.0921721			GCST90302144	-0.0038(0.0052)	0.128(0.0322)	7.1858e-05	3.97	0.000328484	***		GCST90302144
Concentration of very large VLDL particles	GCST90302145	0.0054(0.006)	0.1(0.0375)	0.0076	2.67	0.0264299	***		GCST90302145	0.0066(0.0047)	0.0223(0.0553)	0.6861	0.4041	0.937693			GCST90302145	0.0044(0.005)	0.0291(0.0483)	0.547	0.6022	0.9786			GCST90302145	0.0098(0.0053)	-0.0438(0.0375)	0.2424	-1.1691	0.82226			GCST90302145	0.0022(0.0055)	0.0783(0.0346)	0.0236	2.2642	0.0833152			GCST90302145	-0.0038(0.0052)	0.1298(0.0323)	5.7676e-05	4.0221	0.000274845	***		GCST90302145
Phospholipids in very large VLDL	GCST90302146	0.0058(0.006)	0.0966(0.0375)	0.0101	2.5717	0.0326847	***		GCST90302146	0.0059(0.0046)	0.0302(0.0553)	0.5849	0.5463	0.897735			GCST90302146	0.0043(0.0049)	0.0256(0.0488)	0.5997	0.5249	0.9786			GCST90302146	0.0105(0.0053)	-0.0433(0.0377)	0.2504	-1.1494	0.82226			GCST90302146	0.003(0.0055)	0.0755(0.0347)	0.0295	2.1772	0.0996159			GCST90302146	-0.0035(0.0052)	0.1254(0.0325)	0.0001	3.8638	0.000375806	***		GCST90302146
Phospholipids to total lipids ratio in very large VLDL	GCST90302147	0.0114(0.0061)	-0.0167(0.0503)	0.739	-0.3332	0.823861			GCST90302147	-0.0058(0.0046)	0.0948(0.0873)	0.2775	1.0859	0.751425			GCST90302147	0.0003(0.0047)	-0.0101(0.0713)	0.887	-0.1421	0.986613			GCST90302147	0.0041(0.005)	0.0247(0.0568)	0.6636	0.4349	0.832759			GCST90302147	0.0041(0.0058)	0.0368(0.0529)	0.4866	0.6957	0.609558			GCST90302147	0.0024(0.0057)	-0.0022(0.0554)	0.9687	-0.0392	0.984881			GCST90302147
Triglycerides in very large VLDL	GCST90302148	0.0056(0.006)	0.1002(0.0373)	0.0072	2.6883	0.0254182	***		GCST90302148	0.0068(0.0047)	0.0257(0.0557)	0.6449	0.4608	0.927541			GCST90302148	0.0042(0.005)	0.0338(0.0483)	0.4845	0.6991	0.9786			GCST90302148	0.0096(0.0053)	-0.0441(0.0374)	0.2379	-1.1802	0.82226			GCST90302148	0.0022(0.0055)	0.0784(0.0345)	0.023	2.2733	0.0824462			GCST90302148	-0.0037(0.0053)	0.1304(0.0321)	4.9291e-05	4.059	0.000253261	***		GCST90302148
Triglycerides to total lipids ratio in very large VLDL	GCST90302149	0.0065(0.0059)	0.0562(0.0524)	0.2833	1.0729	0.420439			GCST90302149	0.0036(0.005)	0.0273(0.0902)	0.7623	0.3024	0.94359			GCST90302149	0.0012(0.0047)	0.0825(0.064)	0.1972	1.2896	0.9786			GCST90302149	0.0025(0.0059)	-0.036(0.0601)	0.549	-0.5992	0.82226			GCST90302149	0.0034(0.0058)	0.0351(0.0474)	0.4593	0.74	0.588005			GCST90302149	0.0042(0.0056)	0.0655(0.0438)	0.135	1.4947	0.203988			GCST90302149
Total cholesterol in very small VLDL	GCST90302150	-0.007(0.0077)	0.0373(0.044)	0.3966	0.8477	0.537255			GCST90302150	0.001(0.0046)	0.0182(0.0681)	0.7889	0.2678	0.943949			GCST90302150	0.0016(0.0045)	-0.0614(0.0578)	0.2885	-1.0613	0.9786			GCST90302150	0.0002(0.0065)	0.0117(0.0408)	0.7746	0.2863	0.877483			GCST90302150	-0.0091(0.0076)	0.0397(0.0432)	0.3578	0.9195	0.490396			GCST90302150	-0.0124(0.0068)	0.051(0.0464)	0.2716	1.0993	0.372252			GCST90302150
Total cholesterol to total lipids ratio in very small VLDL	GCST90302151	5.5394e-05(0.0058)	-0.1021(0.0369)	0.0056	-2.7707	0.0217467	***		GCST90302151	0.0007(0.0044)	-0.1245(0.0639)	0.0514	-1.9484	0.695738			GCST90302151	-0.0011(0.0049)	-0.0647(0.0519)	0.2125	-1.2466	0.9786			GCST90302151	-0.0014(0.0058)	0.0422(0.038)	0.2667	1.1108	0.82226			GCST90302151	0.0037(0.0056)	-0.0711(0.0335)	0.0335	-2.1261	0.109937			GCST90302151	0.0054(0.0054)	-0.1209(0.0333)	0.0003	-3.6315	0.000932	***		GCST90302151
Cholesterol esters in very small VLDL	GCST90302152	-0.0053(0.0074)	0.0354(0.0455)	0.4366	0.7779	0.584497			GCST90302152	0.0024(0.0048)	-0.0083(0.0699)	0.9058	-0.1183	0.989848			GCST90302152	0.0026(0.0046)	-0.0758(0.0599)	0.206	-1.2647	0.9786			GCST90302152	0.001(0.0064)	0.0091(0.0428)	0.8315	0.2128	0.922569			GCST90302152	-0.0075(0.0074)	0.038(0.0446)	0.3945	0.8515	0.525249			GCST90302152	-0.0109(0.0066)	0.0501(0.0477)	0.2934	1.0508	0.397455			GCST90302152
Cholesteryl esters to total lipids ratio in very small VLDL	GCST90302153	0.0059(0.0056)	-0.0953(0.0381)	0.0124	-2.501	0.0380158	***		GCST90302153	0.0031(0.0044)	-0.1593(0.0696)	0.0221	-2.2888	0.695738			GCST90302153	0.0023(0.0047)	-0.0843(0.0575)	0.1425	-1.4665	0.9786			GCST90302153	0.0004(0.0057)	0.0323(0.0417)	0.4378	0.776	0.82226			GCST90302153	0.007(0.0055)	-0.0636(0.0357)	0.0752	-1.779	0.17178			GCST90302153	0.0083(0.0053)	-0.1043(0.0351)	0.003	-2.9693	0.00728125	***		GCST90302153
Free cholesterol in very small VLDL	GCST90302154	-0.0098(0.0081)	0.0406(0.0416)	0.3287	0.9767	0.464164			GCST90302154	-0.002(0.0043)	0.0602(0.0663)	0.3643	0.9072	0.770356			GCST90302154	-0.0008(0.0045)	-0.028(0.0557)	0.6154	-0.5023	0.9786			GCST90302154	-0.0018(0.0067)	0.0196(0.0383)	0.6085	0.5123	0.823398			GCST90302154	-0.0117(0.008)	0.0427(0.0411)	0.299	1.0386	0.44093			GCST90302154	-0.0146(0.0072)	0.0495(0.0443)	0.2637	1.1176	0.363563			GCST90302154
Free cholesterol to total lipids ratio in very small VLDL	GCST90302155	-0.0128(0.006)	-0.0884(0.038)	0.02	-2.3263	0.0512088	***		GCST90302155	-0.0098(0.0047)	0.0523(0.0728)	0.4727	0.7181	0.835521			GCST90302155	-0.0107(0.0049)	0.0375(0.0629)	0.5518	0.5951	0.9786			GCST90302155	-0.009(0.0054)	0.074(0.0415)	0.0745	1.7832	0.82226			GCST90302155	-0.01(0.0061)	-0.0525(0.0367)	0.1527	-1.4301	0.275807			GCST90302155	-0.0065(0.0056)	-0.1226(0.0389)	0.0016	-3.1512	0.0040967	***		GCST90302155
Total lipids in very small VLDL	GCST90302156	-0.0066(0.0079)	0.0647(0.0399)	0.105	1.6209	0.182575			GCST90302156	-0.0007(0.0045)	0.0571(0.0609)	0.3482	0.9382	0.770356			GCST90302156	0.0009(0.0046)	-0.0267(0.0525)	0.6102	-0.5097	0.9786			GCST90302156	0.0004(0.0066)	0.0006(0.0361)	0.9857	0.018	0.994234			GCST90302156	-0.0097(0.0077)	0.0559(0.0385)	0.1463	1.4529	0.272261			GCST90302156	-0.0137(0.007)	0.0776(0.0416)	0.0621	1.8656	0.105615			GCST90302156
Concentration of very small VLDL particles	GCST90302157	-0.0067(0.0085)	0.072(0.0412)	0.0804	1.7481	0.148676			GCST90302157	-0.0008(0.0045)	0.06(0.0603)	0.3197	0.9951	0.75259			GCST90302157	0.0002(0.0048)	-0.0175(0.0525)	0.7397	-0.3322	0.9786			GCST90302157	0.0004(0.0069)	-0.0021(0.0363)	0.9532	-0.0586	0.987092			GCST90302157	-0.01(0.0082)	0.0603(0.0394)	0.1256	1.5317	0.245923			GCST90302157	-0.0142(0.0075)	0.0855(0.0423)	0.0435	2.0186	0.0785698			GCST90302157
Phospholipids in very small VLDL	GCST90302158	-0.01(0.0088)	0.0518(0.0425)	0.2222	1.2206	0.340609			GCST90302158	-0.006(0.0043)	0.0993(0.0676)	0.1419	1.4688	0.695738			GCST90302158	-0.0026(0.0046)	-0.0098(0.0537)	0.8548	-0.183	0.9786			GCST90302158	-0.0041(0.007)	0.0261(0.0391)	0.5047	0.6671	0.82226			GCST90302158	-0.0126(0.0086)	0.0521(0.0413)	0.2074	1.2608	0.347656			GCST90302158	-0.0145(0.0076)	0.0532(0.0437)	0.2232	1.218	0.315185			GCST90302158
Phospholipids to total lipids ratio in very small VLDL	GCST90302159	-0.0105(0.0084)	-0.0348(0.0483)	0.4708	-0.7211	0.610589			GCST90302159	-0.0153(0.0048)	0.1613(0.0847)	0.0568	1.9048	0.695738			GCST90302159	-0.0071(0.0053)	0.036(0.063)	0.568	0.5709	0.9786			GCST90302159	-0.0146(0.0065)	0.0831(0.0513)	0.105	1.6213	0.82226			GCST90302159	-0.0121(0.0083)	-0.0005(0.0469)	0.9908	-0.0115	0.995071			GCST90302159	-0.0065(0.0072)	-0.0699(0.0438)	0.1109	-1.5942	0.172265			GCST90302159
Triglycerides in very small VLDL	GCST90302160	0.0006(0.0062)	0.0972(0.0335)	0.0037	2.9042	0.016266	***		GCST90302160	0.001(0.0046)	0.0637(0.0501)	0.204	1.2701	0.718139			GCST90302160	0.0016(0.0051)	0.0185(0.0462)	0.6889	0.4003	0.9786			GCST90302160	0.0055(0.0058)	-0.0295(0.0316)	0.3514	-0.9318	0.82226			GCST90302160	-0.0042(0.0057)	0.0711(0.0304)	0.0193	2.3397	0.0744097			GCST90302160	-0.0096(0.0056)	0.1147(0.0303)	0.0001	3.7924	0.000375806	***		GCST90302160
Triglycerides to total lipids ratio in very small VLDL	GCST90302161	0.0105(0.0075)	0.0933(0.0403)	0.0205	2.3171	0.0519185	***		GCST90302161	0.0061(0.005)	0.0234(0.0619)	0.7051	0.3784	0.937693			GCST90302161	0.0025(0.0058)	0.0568(0.0501)	0.2568	1.1339	0.9786			GCST90302161	0.0055(0.0066)	-0.0377(0.0416)	0.3648	-0.9062	0.82226			GCST90302161	0.0034(0.0072)	0.0675(0.0367)	0.0655	1.8417	0.152615			GCST90302161	0.0009(0.0063)	0.1179(0.034)	0.0005	3.4677	0.00143827	***		GCST90302161
Total cholesterol levels in chylomicrons and extremely large VLDL	GCST90302162	0.0047(0.0059)	0.0816(0.0377)	0.0303	2.1658	0.0678837			GCST90302162	0.0075(0.0045)	-0.0089(0.0554)	0.8728	-0.1601	0.98873			GCST90302162	0.006(0.0049)	-0.0114(0.0501)	0.8195	-0.2282	0.9786			GCST90302162	0.0102(0.0052)	-0.0504(0.0376)	0.1803	-1.34	0.82226			GCST90302162	0.0022(0.0053)	0.0645(0.0346)	0.0624	1.8635	0.148037			GCST90302162	-0.004(0.0051)	0.1159(0.033)	0.0004	3.515	0.00117975	***		GCST90302162
Total cholesterol to total lipids ratio in chylomicrons and extremely large VLDL	GCST90302163	0.0008(0.0052)	-0.0286(0.0519)	0.5814	-0.5513	0.698279			GCST90302163	-0.0029(0.0049)	-0.0571(0.1023)	0.5765	-0.5585	0.897735			GCST90302163	0.0013(0.005)	-0.1596(0.0809)	0.0486	-1.9725	0.9786			GCST90302163	-0.0024(0.0051)	0.0641(0.0569)	0.2604	1.1255	0.82226			GCST90302163	-0.0012(0.0051)	0.0112(0.0495)	0.8213	0.2258	0.877811			GCST90302163	-0.0002(0.0049)	-0.0284(0.0499)	0.5697	-0.5686	0.680642			GCST90302163
Cholesteryl ester levels in chylomicrons and extremely large VLDL	GCST90302164	0.0024(0.0059)	0.078(0.0374)	0.0371	2.0846	0.0793055			GCST90302164	0.0075(0.0046)	-0.0179(0.056)	0.7501	-0.3186	0.94359			GCST90302164	0.0063(0.0049)	-0.0245(0.0507)	0.6288	-0.4834	0.9786			GCST90302164	0.0083(0.0052)	-0.0428(0.0374)	0.253	-1.1431	0.82226			GCST90302164	-0.0003(0.0052)	0.0642(0.0345)	0.0625	1.8624	0.148037			GCST90302164	-0.006(0.0051)	0.1114(0.0335)	0.0009	3.3241	0.00238295	***		GCST90302164
Cholesteryl esters to total lipids ratio in chylomicrons and extremely large VLDL	GCST90302165	-0.0069(0.0055)	-0.015(0.0504)	0.7657	-0.298	0.833683			GCST90302165	-0.0046(0.0048)	-0.0086(0.0929)	0.9259	-0.093	0.989848			GCST90302165	-0.001(0.0046)	-0.1121(0.0665)	0.0917	-1.6866	0.9786			GCST90302165	-0.0111(0.0054)	0.1124(0.0553)	0.0422	2.0311	0.82226			GCST90302165	-0.0087(0.0055)	0.0251(0.0488)	0.6071	0.5142	0.710826			GCST90302165	-0.0049(0.0051)	-0.0433(0.0465)	0.3517	-0.9313	0.466794			GCST90302165
Free cholesterol levels in chylomicrons and extremely large VLDL	GCST90302166	0.0066(0.0059)	0.0884(0.0384)	0.0212	2.3047	0.053114	***		GCST90302166	0.0069(0.0045)	0.0125(0.0558)	0.823	0.2236	0.958795			GCST90302166	0.0053(0.0048)	0.0121(0.0499)	0.8089	0.2418	0.9786			GCST90302166	0.0125(0.0053)	-0.0574(0.0383)	0.1333	-1.5011	0.82226			GCST90302166	0.0051(0.0054)	0.064(0.0351)	0.0686	1.8209	0.158255			GCST90302166	-0.0016(0.0051)	0.1194(0.0327)	0.0003	3.6468	0.000932	***		GCST90302166
Free cholesterol to total lipids ratio in chylomicrons and extremely large VLDL	GCST90302167	0.0127(0.0073)	0.0236(0.0631)	0.7085	0.3739	0.801362			GCST90302167	-0.0047(0.0048)	0.1136(0.0956)	0.2348	1.1882	0.718139			GCST90302167	-0.0029(0.0055)	0.0611(0.0729)	0.4021	0.8379	0.9786			GCST90302167	0.0066(0.0064)	-0.0294(0.0681)	0.6661	-0.4315	0.832759			GCST90302167	0.0053(0.0071)	0.0523(0.0605)	0.3876	0.864	0.522028			GCST90302167	0.0027(0.0061)	0.0772(0.0523)	0.1395	1.4775	0.208356			GCST90302167
Total lipid levels in chylomicrons and extremely large VLDL	GCST90302168	0.0048(0.0059)	0.0907(0.0378)	0.0163	2.4017	0.0452131	***		GCST90302168	0.0076(0.0045)	-0.001(0.056)	0.9856	-0.018	0.989848			GCST90302168	0.0053(0.0049)	0.0089(0.0508)	0.861	0.1751	0.9786			GCST90302168	0.0106(0.0053)	-0.0549(0.0379)	0.1472	-1.4496	0.82226			GCST90302168	0.0022(0.0053)	0.0703(0.0346)	0.0422	2.0315	0.122908			GCST90302168	-0.0045(0.0051)	0.1261(0.0328)	0.0001	3.8402	0.000375806	***		GCST90302168
Concentration of chylomicrons and extremely large VLDL particles	GCST90302169	0.0049(0.0058)	0.0912(0.0376)	0.0154	2.4234	0.0432313	***		GCST90302169	0.0075(0.0045)	0.0003(0.056)	0.9956	0.0055	0.9956			GCST90302169	0.0052(0.0048)	0.0117(0.0509)	0.8183	0.2298	0.9786			GCST90302169	0.0108(0.0052)	-0.0564(0.0377)	0.1351	-1.4944	0.82226			GCST90302169	0.0023(0.0053)	0.0704(0.0344)	0.0409	2.0447	0.120629			GCST90302169	-0.0045(0.0051)	0.1269(0.0328)	0.0001	3.8719	0.000375806	***		GCST90302169
Phospholipid levels in chylomicrons and extremely large VLDL	GCST90302170	0.0054(0.0059)	0.0881(0.0388)	0.0231	2.2722	0.0560656	***		GCST90302170	0.007(0.0046)	0.0193(0.0554)	0.7272	0.3489	0.94359			GCST90302170	0.0055(0.0049)	0.0148(0.0501)	0.7673	0.296	0.9786			GCST90302170	0.0118(0.0053)	-0.0572(0.0381)	0.1337	-1.4995	0.82226			GCST90302170	0.0032(0.0054)	0.0673(0.0351)	0.0554	1.9159	0.141848			GCST90302170	-0.0033(0.0051)	0.1221(0.0328)	0.0002	3.7166	0.000656338	***		GCST90302170
Phospholipids to total lipids ratio in chylomicrons and extremely large VLDL	GCST90302171	0.0108(0.0058)	0.0326(0.0493)	0.5089	0.6606	0.640939			GCST90302171	-0.0079(0.0044)	0.1641(0.0767)	0.0323	2.1405	0.695738			GCST90302171	-0.0015(0.0046)	0.0705(0.0579)	0.2235	1.2173	0.9786			GCST90302171	0.0034(0.0054)	-0.005(0.0543)	0.9268	-0.0918	0.980181			GCST90302171	-0.0004(0.0058)	0.082(0.0491)	0.095	1.6696	0.197634			GCST90302171	-0.0013(0.0053)	0.1018(0.0432)	0.0185	2.3561	0.038146	***		GCST90302171
Triglyceride levels in chylomicrons and extremely large VLDL	GCST90302172	0.0049(0.0058)	0.0925(0.0377)	0.0142	2.4529	0.0408469	***		GCST90302172	0.0076(0.0046)	-0.0017(0.0567)	0.9765	-0.0295	0.989848			GCST90302172	0.0051(0.0049)	0.0133(0.0516)	0.7973	0.2568	0.9786			GCST90302172	0.0107(0.0053)	-0.0568(0.0382)	0.1366	-1.4885	0.82226			GCST90302172	0.0023(0.0053)	0.071(0.0346)	0.0401	2.053	0.120629			GCST90302172	-0.0045(0.0051)	0.1281(0.0329)	9.7015e-05	3.8979	0.000375806	***		GCST90302172
Triglycerides to total lipids ratio in chylomicrons and extremely large VLDL	GCST90302173	0.0055(0.0052)	-0.0125(0.0525)	0.8121	-0.2378	0.871978			GCST90302173	0.0013(0.0045)	-0.034(0.1003)	0.7346	-0.339	0.94359			GCST90302173	-0.0035(0.0047)	0.1324(0.0908)	0.1448	1.458	0.9786			GCST90302173	-0.0014(0.0051)	-0.0185(0.0588)	0.7536	-0.3139	0.869251			GCST90302173	0.0039(0.0051)	-0.0428(0.0501)	0.3934	-0.8534	0.525249			GCST90302173	0.0035(0.0048)	-0.0457(0.0491)	0.3526	-0.9296	0.466794			GCST90302173
[truncated: 34 more columns]

## Sheet: Table S4
	Forward MR results of metabolic traits on OA
Exposure ID	Trait Description	Outcomes	Method	nSNPs	beta	se	pvalue	adj_pvalue	lo_ci	up_ci	OR	|OR-1|	OR_lci95	OR_uci95
GCST90301941	Acetate levels	FingerOA	Inverse variance weighted (multiplicative random effects)	6	-0.19047	0.0911334	0.0366168	0.040431	-0.369091	-0.0118484	0.826571	0.173429	0.691362	0.988222
GCST90301941	Acetate levels	TKR	Inverse variance weighted	6	-0.0627093	0.0254216	0.0136337	0.0276483	-0.112536	-0.0128829	0.939217	0.0607835	0.893566	0.9872
GCST90301941	Acetate levels	FingerOA	Inverse variance weighted	6	-0.19047	0.0911334	0.0366168	0.040431	-0.369091	-0.0118484	0.826571	0.173429	0.691362	0.988222
GCST90301941	Acetate levels	TKR	Inverse variance weighted (multiplicative random effects)	6	-0.0627093	0.0254216	0.0136337	0.0276483	-0.112536	-0.0128829	0.939217	0.0607835	0.893566	0.9872
GCST90301946	Apolipoprotein B levels	AllOA	Inverse variance weighted	248	-0.00792081	0.00388645	0.041544	0.0444103	-0.0155382	-0.000303374	0.99211	0.00788952	0.984582	0.999697
GCST90301946	Apolipoprotein B levels	AllOA	Inverse variance weighted (multiplicative random effects)	248	-0.00792081	0.00388645	0.041544	0.0444103	-0.0155382	-0.000303374	0.99211	0.00788952	0.984582	0.999697
GCST90301948	3-Hydroxybutyrate levels	SpineOA	Inverse variance weighted (multiplicative random effects)	11	0.0882725	0.0283898	0.00187528	0.00662599	0.0326285	0.143916	1.09229	0.0922857	1.03317	1.15479
GCST90301948	3-Hydroxybutyrate levels	SpineOA	Inverse variance weighted	11	0.0882725	0.0283898	0.00187528	0.00662599	0.0326285	0.143916	1.09229	0.0922857	1.03317	1.15479
GCST90301951	Ratio of conjugated linoleic acid to total fatty acids	TJR	Inverse variance weighted	2	0.270159	0.00988255	1.54209e-164	8.162e-163	0.250789	0.289529	1.31017	0.310173	1.28504	1.3358
GCST90301951	Ratio of conjugated linoleic acid to total fatty acids	TKR	Inverse variance weighted	2	0.227546	0.047295	1.50018e-06	9.9375e-06	0.134848	0.320244	1.25552	0.255515	1.14436	1.37746
GCST90301951	Ratio of conjugated linoleic acid to total fatty acids	HipOA	Inverse variance weighted (multiplicative random effects)	2	-0.0489475	0.0231671	0.0346172	0.040431	-0.094355	-0.00354011	0.952231	0.0477689	0.90996	0.996466
GCST90301951	Ratio of conjugated linoleic acid to total fatty acids	KneeHipOA	Inverse variance weighted (multiplicative random effects)	2	0.0852554	0.0131122	7.92734e-11	8.4058e-10	0.0595554	0.110955	1.089	0.0889952	1.06136	1.11735
GCST90301951	Ratio of conjugated linoleic acid to total fatty acids	HipOA	Inverse variance weighted	2	-0.0489475	0.0231671	0.0346172	0.040431	-0.094355	-0.00354011	0.952231	0.0477689	0.90996	0.996466
GCST90301951	Ratio of conjugated linoleic acid to total fatty acids	KneeOA	Inverse variance weighted (multiplicative random effects)	2	0.133575	0.0402359	0.000900805	0.00367251	0.054713	0.212438	1.14291	0.142907	1.05624	1.23669
GCST90301951	Ratio of conjugated linoleic acid to total fatty acids	KneeHipOA	Inverse variance weighted	2	0.0852554	0.0131122	7.92734e-11	8.4058e-10	0.0595554	0.110955	1.089	0.0889952	1.06136	1.11735
GCST90301951	Ratio of conjugated linoleic acid to total fatty acids	THR	Inverse variance weighted (multiplicative random effects)	2	0.32207	0.0631141	3.34348e-07	2.52886e-06	0.198366	0.445774	1.37998	0.379981	1.21941	1.5617
GCST90301951	Ratio of conjugated linoleic acid to total fatty acids	KneeOA	Inverse variance weighted	2	0.133575	0.0402359	0.000900805	0.00367251	0.054713	0.212438	1.14291	0.142907	1.05624	1.23669
GCST90301951	Ratio of conjugated linoleic acid to total fatty acids	TJR	Inverse variance weighted (multiplicative random effects)	2	0.270159	0.00988255	1.54209e-164	8.162e-163	0.250789	0.289529	1.31017	0.310173	1.28504	1.3358
GCST90301951	Ratio of conjugated linoleic acid to total fatty acids	THR	Inverse variance weighted	2	0.32207	0.0631141	3.34348e-07	2.52886e-06	0.198366	0.445774	1.37998	0.379981	1.21941	1.5617
GCST90301951	Ratio of conjugated linoleic acid to total fatty acids	TKR	Inverse variance weighted (multiplicative random effects)	2	0.227546	0.047295	1.50018e-06	9.9375e-06	0.134848	0.320244	1.25552	0.255515	1.14436	1.37746
GCST90301954	Ratio of diacylglycerol to triglycerides	KneeHipOA	Inverse variance weighted (multiplicative random effects)	7	-0.047127	0.0172646	0.00633939	0.0176836	-0.0809655	-0.0132884	0.953966	0.0460337	0.922225	0.9868
GCST90301954	Ratio of diacylglycerol to triglycerides	KneeHipOA	Inverse variance weighted	7	-0.047127	0.0172646	0.00633939	0.0176836	-0.0809655	-0.0132884	0.953966	0.0460337	0.922225	0.9868
GCST90301956	Ratio of 22:6 docosahexaenoic acid to total fatty acids	FingerOA	Inverse variance weighted (multiplicative random effects)	165	0.0408125	0.0184547	0.0270016	0.0366721	0.00464127	0.0769837	1.04166	0.0416567	1.00465	1.08002
GCST90301956	Ratio of 22:6 docosahexaenoic acid to total fatty acids	FingerOA	Inverse variance weighted	165	0.0408125	0.0184547	0.0270016	0.0366721	0.00464127	0.0769837	1.04166	0.0416567	1.00465	1.08002
GCST90301964	Glucose levels	TJR	Inverse variance weighted	29	-0.0913082	0.0355318	0.010177	0.0249645	-0.160951	-0.0216658	0.912736	0.0872637	0.851334	0.978567
GCST90301964	Glucose levels	TJR	Inverse variance weighted (multiplicative random effects)	29	-0.0913082	0.0355318	0.010177	0.0249645	-0.160951	-0.0216658	0.912736	0.0872637	0.851334	0.978567
GCST90301966	Glycerol levels	FingerOA	Inverse variance weighted (multiplicative random effects)	2	-0.405067	0.0864076	2.76074e-06	1.62533e-05	-0.574426	-0.235708	0.666932	0.333068	0.563028	0.790011
GCST90301966	Glycerol levels	HandOA	Inverse variance weighted (multiplicative random effects)	2	-0.1413	0.0553893	0.0107405	0.0249645	-0.249863	-0.0327367	0.868229	0.131771	0.778908	0.967793
GCST90301966	Glycerol levels	HipOA	Inverse variance weighted (multiplicative random effects)	2	-0.0624061	0.0170853	0.000259574	0.00137574	-0.0958933	-0.028919	0.939501	0.0604987	0.908561	0.971495
GCST90301966	Glycerol levels	FingerOA	Inverse variance weighted	2	-0.405067	0.0864076	2.76074e-06	1.62533e-05	-0.574426	-0.235708	0.666932	0.333068	0.563028	0.790011
GCST90301966	Glycerol levels	HandOA	Inverse variance weighted	2	-0.1413	0.0553893	0.0107405	0.0249645	-0.249863	-0.0327367	0.868229	0.131771	0.778908	0.967793
GCST90301966	Glycerol levels	HipOA	Inverse variance weighted	2	-0.0624061	0.0170853	0.000259574	0.00137574	-0.0958933	-0.028919	0.939501	0.0604987	0.908561	0.971495
GCST90301966	Glycerol levels	KneeOA	Inverse variance weighted (multiplicative random effects)	2	0.131851	0.0628861	0.0360236	0.040431	0.00859405	0.255108	1.14094	0.140938	1.00863	1.2906
GCST90301966	Glycerol levels	KneeOA	Inverse variance weighted	2	0.131851	0.0628861	0.0360236	0.040431	0.00859405	0.255108	1.14094	0.140938	1.00863	1.2906
GCST90301971	Total cholesterol levels in HDL	HipOA	Inverse variance weighted (multiplicative random effects)	252	0.0115486	0.00567623	0.0418965	0.0444103	0.000423145	0.022674	1.01162	0.0116155	1.00042	1.02293
GCST90301971	Total cholesterol levels in HDL	HipOA	Inverse variance weighted	252	0.0115486	0.00567623	0.0418965	0.0444103	0.000423145	0.022674	1.01162	0.0116155	1.00042	1.02293
GCST90301980	Free cholesterol to total lipids ratio in IDL	ThumbOA	Inverse variance weighted (multiplicative random effects)	223	0.0273571	0.0128113	0.0327289	0.040431	0.002247	0.0524671	1.02773	0.0277347	1.00225	1.05387
GCST90301980	Free cholesterol to total lipids ratio in IDL	ThumbOA	Inverse variance weighted	223	0.0273571	0.0128113	0.0327289	0.040431	0.002247	0.0524671	1.02773	0.0277347	1.00225	1.05387
GCST90301987	Isoleucine levels	KneeHipOA	Inverse variance weighted (multiplicative random effects)	26	-0.0279653	0.0125398	0.0257389	0.0366721	-0.0525433	-0.00338735	0.972422	0.0275779	0.948813	0.996618
GCST90301987	Isoleucine levels	KneeHipOA	Inverse variance weighted	26	-0.0279653	0.0125398	0.0257389	0.0366721	-0.0525433	-0.00338735	0.972422	0.0275779	0.948813	0.996618
GCST90301990	Lactate levels	AllOA	Inverse variance weighted	2	0.144767	0.0177753	3.81631e-16	5.0615e-15	0.109927	0.179606	1.15577	0.15577	1.1162	1.19675
GCST90301990	Lactate levels	AllOA	Inverse variance weighted (multiplicative random effects)	2	0.144767	0.0177753	3.81631e-16	5.0615e-15	0.109927	0.179606	1.15577	0.15577	1.1162	1.19675
GCST90301990	Lactate levels	TJR	Inverse variance weighted	2	0.248935	0.0733771	0.000692466	0.00305839	0.105116	0.392754	1.28266	0.282659	1.11084	1.48105
GCST90301990	Lactate levels	HipOA	Inverse variance weighted (multiplicative random effects)	2	0.135023	0.0465837	0.0037495	0.0116896	0.0437189	0.226327	1.14456	0.144563	1.04469	1.25399
GCST90301990	Lactate levels	KneeHipOA	Inverse variance weighted (multiplicative random effects)	2	0.167216	0.0492285	0.000681976	0.00305839	0.0707278	0.263703	1.18201	0.182009	1.07329	1.30174
GCST90301990	Lactate levels	HipOA	Inverse variance weighted	2	0.135023	0.0465837	0.0037495	0.0116896	0.0437189	0.226327	1.14456	0.144563	1.04469	1.25399
GCST90301990	Lactate levels	KneeOA	Inverse variance weighted (multiplicative random effects)	2	0.12881	0.0397186	0.00118247	0.0044765	0.050962	0.206659	1.13747	0.137475	1.05228	1.22956
GCST90301990	Lactate levels	SpineOA	Inverse variance weighted (multiplicative random effects)	2	0.276039	0.0324412	1.75575e-17	3.10933e-16	0.212455	0.339624	1.3179	0.3179	1.23671	1.40442
GCST90301990	Lactate levels	KneeHipOA	Inverse variance weighted	2	0.167216	0.0492285	0.000681976	0.00305839	0.0707278	0.263703	1.18201	0.182009	1.07329	1.30174
GCST90301990	Lactate levels	THR	Inverse variance weighted (multiplicative random effects)	2	0.424607	0.0479556	8.43142e-19	2.23395e-17	0.330614	0.5186	1.52899	0.528989	1.39182	1.67967
GCST90301990	Lactate levels	KneeOA	Inverse variance weighted	2	0.12881	0.0397186	0.00118247	0.0044765	0.050962	0.206659	1.13747	0.137475	1.05228	1.22956
GCST90301990	Lactate levels	ThumbOA	Inverse variance weighted (multiplicative random effects)	2	-0.0587458	0.0101399	6.89287e-09	6.08617e-08	-0.0786201	-0.0388716	0.942946	0.0570536	0.924391	0.961874
GCST90301990	Lactate levels	SpineOA	Inverse variance weighted	2	0.276039	0.0324412	1.75575e-17	3.10933e-16	0.212455	0.339624	1.3179	0.3179	1.23671	1.40442
GCST90301990	Lactate levels	TJR	Inverse variance weighted (multiplicative random effects)	2	0.248935	0.0733771	0.000692466	0.00305839	0.105116	0.392754	1.28266	0.282659	1.11084	1.48105
GCST90301990	Lactate levels	THR	Inverse variance weighted	2	0.424607	0.0479556	8.43142e-19	2.23395e-17	0.330614	0.5186	1.52899	0.528989	1.39182	1.67967
GCST90301990	Lactate levels	ThumbOA	Inverse variance weighted	2	-0.0587458	0.0101399	6.89287e-09	6.08617e-08	-0.0786201	-0.0388716	0.942946	0.0570536	0.924391	0.961874
GCST90301996	Total cholesterol to total lipids ratio in large HDL	ThumbOA	Inverse variance weighted (multiplicative random effects)	209	-0.0273142	0.0134814	0.0427579	0.0444347	-0.0537377	-0.000890681	0.973055	0.0269446	0.947681	0.99911
GCST90301996	Total cholesterol to total lipids ratio in large HDL	ThumbOA	Inverse variance weighted	209	-0.0273142	0.0134814	0.0427579	0.0444347	-0.0537377	-0.000890681	0.973055	0.0269446	0.947681	0.99911
GCST90301999	Free cholesterol in large HDL	FingerOA	Inverse variance weighted (multiplicative random effects)	276	-0.0278476	0.0140149	0.0469221	0.0469221	-0.0553168	-0.000378441	0.972537	0.0274635	0.946185	0.999622
GCST90301999	Free cholesterol in large HDL	FingerOA	Inverse variance weighted	276	-0.0278476	0.0140149	0.0469221	0.0469221	-0.0553168	-0.000378441	0.972537	0.0274635	0.946185	0.999622
GCST90302027	Phospholipids in large VLDL	KneeHipOA	Inverse variance weighted (multiplicative random effects)	222	-0.0126107	0.00496883	0.0111501	0.0249645	-0.0223496	-0.00287177	0.987469	0.0125315	0.977898	0.997132
GCST90302027	Phospholipids in large VLDL	KneeHipOA	Inverse variance weighted	222	-0.0126107	0.00496883	0.0111501	0.0249645	-0.0223496	-0.00287177	0.987469	0.0125315	0.977898	0.997132
GCST90302040	Phospholipids to total lipids ratio in medium HDL	HandOA	Inverse variance weighted (multiplicative random effects)	26	-0.087919	0.0311744	0.0047989	0.0141301	-0.149021	-0.0268172	0.915835	0.084165	0.861551	0.973539
GCST90302040	Phospholipids to total lipids ratio in medium HDL	HandOA	Inverse variance weighted	26	-0.087919	0.0311744	0.0047989	0.0141301	-0.149021	-0.0268172	0.915835	0.084165	0.861551	0.973539
GCST90302040	Phospholipids to total lipids ratio in medium HDL	ThumbOA	Inverse variance weighted (multiplicative random effects)	26	-0.0596902	0.0252364	0.0180184	0.029843	-0.109154	-0.0102268	0.942056	0.0579437	0.896593	0.989825
GCST90302040	Phospholipids to total lipids ratio in medium HDL	ThumbOA	Inverse variance weighted	26	-0.0596902	0.0252364	0.0180184	0.029843	-0.109154	-0.0102268	0.942056	0.0579437	0.896593	0.989825
GCST90302058	Total cholesterol to total lipids ratio in medium VLDL	TJR	Inverse variance weighted	39	-0.0250237	0.0104231	0.0163592	0.0289012	-0.0454529	-0.00459451	0.975287	0.0247132	0.955565	0.995416
GCST90302058	Total cholesterol to total lipids ratio in medium VLDL	TJR	Inverse variance weighted (multiplicative random effects)	39	-0.0250237	0.0104231	0.0163592	0.0289012	-0.0454529	-0.00459451	0.975287	0.0247132	0.955565	0.995416
GCST90302064	Concentration of medium VLDL particles	KneeHipOA	Inverse variance weighted (multiplicative random effects)	244	-0.00888621	0.00423653	0.0359473	0.040431	-0.0171898	-0.000582622	0.991153	0.00884685	0.982957	0.999418
GCST90302064	Concentration of medium VLDL particles	KneeHipOA	Inverse variance weighted	244	-0.00888621	0.00423653	0.0359473	0.040431	-0.0171898	-0.000582622	0.991153	0.00884685	0.982957	0.999418
GCST90302068	Triglycerides to total lipids ratio in medium VLDL	TJR	Inverse variance weighted	48	0.0225493	0.00967986	0.0198323	0.0318518	0.00357677	0.0415218	1.02281	0.0228054	1.00358	1.0424
GCST90302068	Triglycerides to total lipids ratio in medium VLDL	TJR	Inverse variance weighted (multiplicative random effects)	48	0.0225493	0.00967986	0.0198323	0.0318518	0.00357677	0.0415218	1.02281	0.0228054	1.00358	1.0424
GCST90302070	Phenylalanine levels	TJR	Inverse variance weighted	17	0.0501967	0.0211214	0.0174738	0.029843	0.00879882	0.0915945	1.05148	0.0514779	1.00884	1.09592
GCST90302070	Phenylalanine levels	TJR	Inverse variance weighted (multiplicative random effects)	17	0.0501967	0.0211214	0.0174738	0.029843	0.00879882	0.0915945	1.05148	0.0514779	1.00884	1.09592
GCST90302072	Ratio of polyunsaturated fatty acids to total fatty acids	SpineOA	Inverse variance weighted (multiplicative random effects)	32	0.0467215	0.018909	0.0134787	0.0276483	0.00965993	0.0837831	1.04783	0.0478302	1.00971	1.08739
GCST90302072	Ratio of polyunsaturated fatty acids to total fatty acids	SpineOA	Inverse variance weighted	32	0.0467215	0.018909	0.0134787	0.0276483	0.00965993	0.0837831	1.04783	0.0478302	1.00971	1.08739
GCST90302073	Pyruvate levels	FingerOA	Inverse variance weighted (multiplicative random effects)	6	-0.0927508	0.0435068	0.0330178	0.040431	-0.178024	-0.00747737	0.911421	0.0885794	0.836922	0.992551
GCST90302073	Pyruvate levels	FingerOA	Inverse variance weighted	6	-0.0927508	0.0435068	0.0330178	0.040431	-0.178024	-0.00747737	0.911421	0.0885794	0.836922	0.992551
GCST90302073	Pyruvate levels	SpineOA	Inverse variance weighted (multiplicative random effects)	6	-0.118447	0.0488922	0.0154096	0.0281623	-0.214276	-0.0226179	0.888299	0.111701	0.807126	0.977636
GCST90302073	Pyruvate levels	SpineOA	Inverse variance weighted	6	-0.118447	0.0488922	0.0154096	0.0281623	-0.214276	-0.0226179	0.888299	0.111701	0.807126	0.977636
GCST90302092	Total cholesterol to total lipids ratio in small LDL	HipOA	Inverse variance weighted (multiplicative random effects)	187	-0.0188478	0.00856003	0.027677	0.0366721	-0.0356254	-0.00207011	0.981329	0.0186713	0.965002	0.997932
GCST90302092	Total cholesterol to total lipids ratio in small LDL	HipOA	Inverse variance weighted	187	-0.0188478	0.00856003	0.027677	0.0366721	-0.0356254	-0.00207011	0.981329	0.0186713	0.965002	0.997932
GCST90302110	Total lipids in small VLDL	TJR	Inverse variance weighted	278	-0.013682	0.00604538	0.0236229	0.0357718	-0.0255309	-0.00183301	0.986411	0.0135888	0.974792	0.998169
GCST90302110	Total lipids in small VLDL	TJR	Inverse variance weighted (multiplicative random effects)	278	-0.013682	0.00604538	0.0236229	0.0357718	-0.0255309	-0.00183301	0.986411	0.0135888	0.974792	0.998169
GCST90302127	Total cholesterol to total lipids ratio in very large HDL	KneeHipOA	Inverse variance weighted (multiplicative random effects)	49	-0.0157188	0.00596202	0.00837686	0.0221987	-0.0274044	-0.00403325	0.984404	0.0155959	0.972968	0.995975
GCST90302127	Total cholesterol to total lipids ratio in very large HDL	SpineOA	Inverse variance weighted (multiplicative random effects)	50	-0.0229377	0.0108936	0.0352379	0.040431	-0.0442891	-0.00158625	0.977323	0.0226766	0.956677	0.998415
GCST90302127	Total cholesterol to total lipids ratio in very large HDL	KneeHipOA	Inverse variance weighted	49	-0.0157188	0.00596202	0.00837686	0.0221987	-0.0274044	-0.00403325	0.984404	0.0155959	0.972968	0.995975
GCST90302127	Total cholesterol to total lipids ratio in very large HDL	SpineOA	Inverse variance weighted	50	-0.0229377	0.0108936	0.0352379	0.040431	-0.0442891	-0.00158625	0.977323	0.0226766	0.956677	0.998415
GCST90302128	Cholesterol esters in very large HDL	HandOA	Inverse variance weighted (multiplicative random effects)	61	-0.0418469	0.0188998	0.0268192	0.0366721	-0.0788905	-0.0048032	0.959017	0.0409834	0.924141	0.995208
GCST90302128	Cholesterol esters in very large HDL	HandOA	Inverse variance weighted	61	-0.0418469	0.0188998	0.0268192	0.0366721	-0.0788905	-0.0048032	0.959017	0.0409834	0.924141	0.995208
GCST90302129	Cholesteryl esters to total lipids ratio in very large HDL	HipOA	Inverse variance weighted (multiplicative random effects)	40	-0.0307362	0.0125194	0.014085	0.0276483	-0.0552742	-0.00619821	0.969731	0.0302687	0.946226	0.993821
GCST90302129	Cholesteryl esters to total lipids ratio in very large HDL	HipOA	Inverse variance weighted	40	-0.0307362	0.0125194	0.014085	0.0276483	-0.0552742	-0.00619821	0.969731	0.0302687	0.946226	0.993821
GCST90302134	Phospholipids in very large HDL	HipOA	Inverse variance weighted (multiplicative random effects)	252	0.0135619	0.00596161	0.022914	0.0357188	0.00187711	0.0252466	1.01365	0.0136542	1.00188	1.02557
GCST90302134	Phospholipids in very large HDL	HipOA	Inverse variance weighted	252	0.0135619	0.00596161	0.022914	0.0357188	0.00187711	0.0252466	1.01365	0.0136542	1.00188	1.02557
GCST90302135	Phospholipids to total lipids ratio in very large HDL	KneeHipOA	Inverse variance weighted (multiplicative random effects)	41	0.0202869	0.00800859	0.0113047	0.0249645	0.00459002	0.0359837	1.02049	0.020494	1.0046	1.03664
GCST90302135	Phospholipids to total lipids ratio in very large HDL	SpineOA	Inverse variance weighted (multiplicative random effects)	42	0.0397941	0.0163933	0.0152051	0.0281623	0.00766317	0.0719251	1.0406	0.0405965	1.00769	1.07457
GCST90302135	Phospholipids to total lipids ratio in very large HDL	KneeHipOA	Inverse variance weighted	41	0.0202869	0.00800859	0.0113047	0.0249645	0.00459002	0.0359837	1.02049	0.020494	1.0046	1.03664
GCST90302135	Phospholipids to total lipids ratio in very large HDL	SpineOA	Inverse variance weighted	42	0.0397941	0.0163933	0.0152051	0.0281623	0.00766317	0.0719251	1.0406	0.0405965	1.00769	1.07457
GCST90302136	Triglycerides in very large HDL	HandOA	Inverse variance weighted (multiplicative random effects)	175	-0.0273946	0.0126276	0.0300508	0.0388462	-0.0521447	-0.00264447	0.972977	0.0270228	0.949192	0.997359
GCST90302136	Triglycerides in very large HDL	HandOA	Inverse variance weighted	175	-0.0273946	0.0126276	0.0300508	0.0388462	-0.0521447	-0.00264447	0.972977	0.0270228	0.949192	0.997359
GCST90302143	Free cholesterol to total lipids ratio in very large VLDL	TJR	Inverse variance weighted	22	-0.0251752	0.0125734	0.0452578	0.0461281	-0.0498191	-0.000531235	0.975139	0.0248609	0.951402	0.999469
GCST90302143	Free cholesterol to total lipids ratio in very large VLDL	TJR	Inverse variance weighted (multiplicative random effects)	22	-0.0251752	0.0125734	0.0452578	0.0461281	-0.0498191	-0.000531235	0.975139	0.0248609	0.951402	0.999469
GCST90302153	Cholesteryl esters to total lipids ratio in very small VLDL	TKR	Inverse variance weighted	23	-0.0414938	0.0141134	0.00328183	0.0108711	-0.069156	-0.0138315	0.959355	0.0406447	0.933181	0.986264
GCST90302153	Cholesteryl esters to total lipids ratio in very small VLDL	THR	Inverse variance weighted (multiplicative random effects)	23	-0.0364994	0.0162373	0.024584	0.036193	-0.0683245	-0.00467436	0.964159	0.0358413	0.933957	0.995337
GCST90302153	Cholesteryl esters to total lipids ratio in very small VLDL	THR	Inverse variance weighted	23	-0.0364994	0.0162373	0.024584	0.036193	-0.0683245	-0.00467436	0.964159	0.0358413	0.933957	0.995337
GCST90302153	Cholesteryl esters to total lipids ratio in very small VLDL	TKR	Inverse variance weighted (multiplicative random effects)	23	-0.0414938	0.0141134	0.00328183	0.0108711	-0.069156	-0.0138315	0.959355	0.0406447	0.933181	0.986264

## Sheet: Table S5
Reverse MR results of OA on metabolic traits
Exposure	Outcome	Method	nSNPs	beta	se	pvalue	lo_ci	up_ci	OR	OR_lci95	OR_uci95
AllOA	GCST90301941	MR Egger	26	-0.15586	0.179883	0.394825	-0.508431	0.196712	0.855679	0.601438	1.21739
AllOA	GCST90301941	Inverse variance weighted	26	-0.0102775	0.0338639	0.761513	-0.0766506	0.0560957	0.989775	0.926213	1.0577
AllOA	GCST90301941	Weighted median	26	-0.022759	0.0260252	0.381848	-0.0737685	0.0282505	0.977498	0.928887	1.02865
AllOA	GCST90301941	Inverse variance weighted (multiplicative random effects)	26	-0.0102775	0.0322285	0.749807	-0.0734453	0.0528903	0.989775	0.929187	1.05431
FingerOA	GCST90301941	MR Egger	3	-0.0574116	0.147678	0.763954	-0.346861	0.232038	0.944205	0.706904	1.26117
FingerOA	GCST90301941	Inverse variance weighted	3	0.0272163	0.0258724	0.292825	-0.0234935	0.0779261	1.02759	0.97678	1.08104
FingerOA	GCST90301941	Weighted median	3	0.000446212	0.265258	0.998658	-0.519459	0.520351	1.00045	0.594842	1.68262
FingerOA	GCST90301941	Inverse variance weighted (multiplicative random effects)	3	0.0272163	0.0156821	0.0826526	-0.00352067	0.0579533	1.02759	0.996486	1.05967
HipOA	GCST90301941	MR Egger	38	0.0784148	0.0529664	0.147449	-0.0253994	0.182229	1.08157	0.97492	1.19989
HipOA	GCST90301941	Inverse variance weighted	38	0.00798526	0.0144547	0.580652	-0.020346	0.0363165	1.00802	0.97986	1.03698
HipOA	GCST90301941	Weighted median	38	0.00444777	0.00394737	0.259841	-0.00328908	0.0121846	1.00446	0.996716	1.01226
HipOA	GCST90301941	Inverse variance weighted (multiplicative random effects)	38	0.00798526	0.0144547	0.580652	-0.020346	0.0363165	1.00802	0.97986	1.03698
KneeHipOA	GCST90301941	MR Egger	34	0.163521	0.153139	0.293601	-0.136631	0.463673	1.17765	0.872292	1.5899
KneeHipOA	GCST90301941	Inverse variance weighted	34	0.00396275	0.0233039	0.864973	-0.0417129	0.0496384	1.00397	0.959145	1.05089
KneeHipOA	GCST90301941	Weighted median	34	-0.0124983	0.0871429	0.885956	-0.183298	0.158302	0.987579	0.83252	1.17152
KneeHipOA	GCST90301941	Inverse variance weighted (multiplicative random effects)	34	0.00396275	0.0233039	0.864973	-0.0417129	0.0496384	1.00397	0.959145	1.05089
KneeOA	GCST90301941	MR Egger	22	0.228957	0.225454	0.321978	-0.212932	0.670846	1.25729	0.808211	1.95589
KneeOA	GCST90301941	Inverse variance weighted	22	-0.0113926	0.022879	0.618518	-0.0562355	0.0334502	0.988672	0.945316	1.03402
KneeOA	GCST90301941	Weighted median	22	0.00524812	0.0204282	0.797252	-0.0347912	0.0452875	1.00526	0.965807	1.04633
KneeOA	GCST90301941	Inverse variance weighted (multiplicative random effects)	22	-0.0113926	0.0228632	0.618276	-0.0562046	0.0334193	0.988672	0.945346	1.03398
THR	GCST90301941	MR Egger	36	0.00366564	0.033299	0.912991	-0.0616005	0.0689318	1.00367	0.940258	1.07136
THR	GCST90301941	Inverse variance weighted	36	0.00296493	0.010335	0.774202	-0.0172917	0.0232215	1.00297	0.982857	1.02349
THR	GCST90301941	Weighted median	36	-0.0137572	0.0559038	0.805615	-0.123329	0.0958142	0.986337	0.883973	1.10055
THR	GCST90301941	Inverse variance weighted (multiplicative random effects)	36	0.00296493	0.0100369	0.767685	-0.0167073	0.0226372	1.00297	0.983431	1.0229
ThumbOA	GCST90301941	MR Egger	4	0.152061	0.400506	0.740713	-0.632931	0.937052	1.16423	0.531033	2.55245
ThumbOA	GCST90301941	Inverse variance weighted	4	-0.00221979	0.0407169	0.956523	-0.0820249	0.0775853	0.997783	0.921249	1.08067
ThumbOA	GCST90301941	Weighted median	4	-0.0530187	0.170507	0.75584	-0.387212	0.281174	0.948362	0.678947	1.32468
ThumbOA	GCST90301941	Inverse variance weighted (multiplicative random effects)	4	-0.00221979	0.0407169	0.956523	-0.0820249	0.0775853	0.997783	0.921249	1.08067
TJR	GCST90301941	MR Egger	35	0.0272265	0.0517393	0.602251	-0.0741824	0.128635	1.0276	0.928502	1.13728
TJR	GCST90301941	Inverse variance weighted	35	0.000683446	0.0142358	0.961709	-0.0272188	0.0285857	1.00068	0.973148	1.029
TJR	GCST90301941	Weighted median	35	-0.00478972	0.00703848	0.496184	-0.0185851	0.00900569	0.995222	0.981586	1.00905
TJR	GCST90301941	Inverse variance weighted (multiplicative random effects)	35	0.000683446	0.0142358	0.961709	-0.0272188	0.0285857	1.00068	0.973148	1.029
TKR	GCST90301941	MR Egger	10	0.277335	0.148212	0.0982248	-0.0131604	0.56783	1.31961	0.986926	1.76443
TKR	GCST90301941	Inverse variance weighted	10	0.0163629	0.0197223	0.40673	-0.0222929	0.0550187	1.0165	0.977954	1.05656
TKR	GCST90301941	Weighted median	10	-0.00319894	0.00475551	0.50115	-0.0125197	0.00612186	0.996806	0.987558	1.00614
TKR	GCST90301941	Inverse variance weighted (multiplicative random effects)	10	0.0163629	0.0136551	0.230803	-0.0104012	0.0431269	1.0165	0.989653	1.04407
AllOA	GCST90301951	MR Egger	26	0.158594	0.223201	0.484216	-0.27888	0.596068	1.17186	0.75663	1.81497
AllOA	GCST90301951	Inverse variance weighted	26	0.0206737	0.0452516	0.647771	-0.0680195	0.109367	1.02089	0.934242	1.11557
AllOA	GCST90301951	Weighted median	26	-0.020447	0.0379108	0.589649	-0.0947523	0.0538582	0.979761	0.909598	1.05533
AllOA	GCST90301951	Inverse variance weighted (multiplicative random effects)	26	0.0206737	0.0452516	0.647771	-0.0680195	0.109367	1.02089	0.934242	1.11557
FingerOA	GCST90301951	MR Egger	3	0.112077	0.296993	0.770277	-0.470029	0.694182	1.1186	0.624984	2.00207
FingerOA	GCST90301951	Inverse variance weighted	3	0.0669038	0.0377619	0.07644	-0.00710958	0.140917	1.06919	0.992916	1.15133
FingerOA	GCST90301951	Weighted median	3	0.00198222	0.0136896	0.884871	-0.0248494	0.0288138	1.00198	0.975457	1.02923
FingerOA	GCST90301951	Inverse variance weighted (multiplicative random effects)	3	0.0669038	0.0377619	0.07644	-0.00710958	0.140917	1.06919	0.992916	1.15133
HipOA	GCST90301951	MR Egger	38	0.0648659	0.0623275	0.304942	-0.057296	0.187028	1.06702	0.944315	1.20566
HipOA	GCST90301951	Inverse variance weighted	38	0.0307124	0.0170782	0.0721233	-0.00276087	0.0641857	1.03119	0.997243	1.06629
HipOA	GCST90301951	Weighted median	38	-0.00105593	0.0111698	0.924685	-0.0229488	0.020837	0.998945	0.977312	1.02106
HipOA	GCST90301951	Inverse variance weighted (multiplicative random effects)	38	0.0307124	0.0170782	0.0721233	-0.00276087	0.0641857	1.03119	0.997243	1.06629
KneeHipOA	GCST90301951	MR Egger	34	0.0432291	0.219862	0.845369	-0.387701	0.47416	1.04418	0.678615	1.60666
KneeHipOA	GCST90301951	Inverse variance weighted	34	0.0142561	0.034623	0.680521	-0.053605	0.0821173	1.01436	0.947806	1.08558
KneeHipOA	GCST90301951	Weighted median	34	0.00780011	0.0143123	0.585757	-0.020252	0.0358522	1.00783	0.979952	1.0365
KneeHipOA	GCST90301951	Inverse variance weighted (multiplicative random effects)	34	0.0142561	0.034623	0.680521	-0.053605	0.0821173	1.01436	0.947806	1.08558
KneeOA	GCST90301951	MR Egger	22	0.201528	0.360614	0.582471	-0.505276	0.908332	1.22327	0.603339	2.48018
KneeOA	GCST90301951	Inverse variance weighted	22	0.02839	0.035694	0.426397	-0.0415703	0.0983504	1.0288	0.959282	1.10335
KneeOA	GCST90301951	Weighted median	22	-0.012932	0.0198176	0.514047	-0.0517745	0.0259106	0.987151	0.949543	1.02625
KneeOA	GCST90301951	Inverse variance weighted (multiplicative random effects)	22	0.02839	0.035694	0.426397	-0.0415703	0.0983504	1.0288	0.959282	1.10335
THR	GCST90301951	MR Egger	36	0.0476565	0.047223	0.320017	-0.0449006	0.140214	1.04881	0.956093	1.15052
THR	GCST90301951	Inverse variance weighted	36	0.0289777	0.0145415	0.046288	0.000476346	0.0574791	1.0294	1.00048	1.05916
THR	GCST90301951	Weighted median	36	0.000515462	0.251547	0.998365	-0.492517	0.493548	1.00052	0.611086	1.63812
THR	GCST90301951	Inverse variance weighted (multiplicative random effects)	36	0.0289777	0.0145415	0.046288	0.000476346	0.0574791	1.0294	1.00048	1.05916
ThumbOA	GCST90301951	MR Egger	4	-0.291272	0.4416	0.577316	-1.15681	0.574265	0.747312	0.314488	1.77582
ThumbOA	GCST90301951	Inverse variance weighted	4	-0.0191662	0.0466972	0.681487	-0.110693	0.0723603	0.981016	0.895214	1.07504
ThumbOA	GCST90301951	Weighted median	4	-0.0813173	0.118537	0.492708	-0.31365	0.151015	0.921901	0.730775	1.16301
ThumbOA	GCST90301951	Inverse variance weighted (multiplicative random effects)	4	-0.0191662	0.0466972	0.681487	-0.110693	0.0723603	0.981016	0.895214	1.07504
TJR	GCST90301951	MR Egger	35	0.0449105	0.0751232	0.554038	-0.102331	0.192152	1.04593	0.902731	1.21185
TJR	GCST90301951	Inverse variance weighted	35	0.0473609	0.021128	0.0249862	0.00595	0.0887718	1.0485	1.00597	1.09283
TJR	GCST90301951	Weighted median	35	-0.0114526	0.280562	0.967439	-0.561354	0.538448	0.988613	0.570436	1.71335
TJR	GCST90301951	Inverse variance weighted (multiplicative random effects)	35	0.0473609	0.021128	0.0249862	0.00595	0.0887718	1.0485	1.00597	1.09283
TKR	GCST90301951	MR Egger	10	-0.357464	0.272774	0.226404	-0.892101	0.177173	0.699448	0.409794	1.19384
TKR	GCST90301951	Inverse variance weighted	10	-0.00503817	0.0369955	0.891677	-0.0775494	0.0674731	0.994975	0.925381	1.0698
TKR	GCST90301951	Weighted median	10	0.00721075	0.347237	0.983432	-0.673373	0.687794	1.00724	0.509986	1.98932
TKR	GCST90301951	Inverse variance weighted (multiplicative random effects)	10	-0.00503817	0.0369955	0.891677	-0.0775494	0.0674731	0.994975	0.925381	1.0698
AllOA	GCST90301966	MR Egger	26	-0.940605	0.330607	0.00893946	-1.58859	-0.292615	0.390392	0.204212	0.74631
AllOA	GCST90301966	Inverse variance weighted	26	0.114443	0.0699554	0.101853	-0.02267	0.251555	1.12125	0.977585	1.28602
AllOA	GCST90301966	Weighted median	26	0.0942989	0.0189251	6.26929e-07	0.0572056	0.131392	1.09889	1.05887	1.14041
AllOA	GCST90301966	Inverse variance weighted (multiplicative random effects)	26	0.114443	0.0699554	0.101853	-0.02267	0.251555	1.12125	0.977585	1.28602
FingerOA	GCST90301966	MR Egger	3	0.110677	0.244671	0.72956	-0.368878	0.590231	1.11703	0.69151	1.80441
FingerOA	GCST90301966	Inverse variance weighted	3	0.0262897	0.0424853	0.536051	-0.0569814	0.109561	1.02664	0.944612	1.11579
FingerOA	GCST90301966	Weighted median	3	0.0596529	0.179471	0.7396	-0.29211	0.411415	1.06147	0.746687	1.50895
FingerOA	GCST90301966	Inverse variance weighted (multiplicative random effects)	3	0.0262897	0.0299653	0.380303	-0.0324423	0.0850218	1.02664	0.968078	1.08874
HipOA	GCST90301966	MR Egger	38	0.0426949	0.0767901	0.581653	-0.107814	0.193203	1.04362	0.897795	1.21313
HipOA	GCST90301966	Inverse variance weighted	38	0.0339114	0.0209175	0.104976	-0.00708701	0.0749097	1.03449	0.992938	1.07779
HipOA	GCST90301966	Weighted median	38	-0.00926763	0.0154025	0.547377	-0.0394566	0.0209213	0.990775	0.961312	1.02114
HipOA	GCST90301966	Inverse variance weighted (multiplicative random effects)	38	0.0339114	0.0201831	0.0929205	-0.00564744	0.0734701	1.03449	0.994368	1.07624
KneeHipOA	GCST90301966	MR Egger	34	0.279199	0.25309	0.278184	-0.216857	0.775255	1.32207	0.805045	2.17114
KneeHipOA	GCST90301966	Inverse variance weighted	34	0.0439036	0.0373594	0.239927	-0.0293208	0.117128	1.04488	0.971105	1.12426
KneeHipOA	GCST90301966	Weighted median	34	-0.00595637	0.0252154	0.813262	-0.0553785	0.0434658	0.994061	0.946127	1.04442
KneeHipOA	GCST90301966	Inverse variance weighted (multiplicative random effects)	34	0.0439036	0.0373594	0.239927	-0.0293208	0.117128	1.04488	0.971105	1.12426
KneeOA	GCST90301966	MR Egger	22	0.858264	0.358147	0.0264484	0.156296	1.56023	2.35906	1.16917	4.75992
KneeOA	GCST90301966	Inverse variance weighted	22	0.0351877	0.0397554	0.3761	-0.0427328	0.113108	1.03581	0.958167	1.11975
KneeOA	GCST90301966	Weighted median	22	0.00626184	0.0249789	0.802057	-0.0426967	0.0552204	1.00628	0.958202	1.05677
KneeOA	GCST90301966	Inverse variance weighted (multiplicative random effects)	22	0.0351877	0.0397554	0.3761	-0.0427328	0.113108	1.03581	0.958167	1.11975
THR	GCST90301966	MR Egger	36	0.0457587	0.0517771	0.383031	-0.0557244	0.147242	1.04682	0.9458	1.15863
THR	GCST90301966	Inverse variance weighted	36	0.0254562	0.016526	0.123469	-0.00693468	0.0578471	1.02578	0.993089	1.05955
THR	GCST90301966	Weighted median	36	-0.0235152	0.0126667	0.0633873	-0.0483419	0.00131145	0.976759	0.952808	1.00131
THR	GCST90301966	Inverse variance weighted (multiplicative random effects)	36	0.0254562	0.0163276	0.118974	-0.00654584	0.0574582	1.02578	0.993476	1.05914
ThumbOA	GCST90301966	MR Egger	4	-0.105558	0.530027	0.860552	-1.14441	0.933296	0.899823	0.318411	2.54288
ThumbOA	GCST90301966	Inverse variance weighted	4	0.0329792	0.0526204	0.530831	-0.0701567	0.136115	1.03353	0.932248	1.14581
ThumbOA	GCST90301966	Weighted median	4	-0.00405386	0.489735	0.993395	-0.963935	0.955827	0.995954	0.381389	2.60082
ThumbOA	GCST90301966	Inverse variance weighted (multiplicative random effects)	4	0.0329792	0.0526204	0.530831	-0.0701567	0.136115	1.03353	0.932248	1.14581
TJR	GCST90301966	MR Egger	35	0.0336849	0.0995507	0.737228	-0.161435	0.228804	1.03426	0.850922	1.2571
TJR	GCST90301966	Inverse variance weighted	35	0.0371097	0.0273356	0.174603	-0.016468	0.0906874	1.03781	0.983667	1.09493
TJR	GCST90301966	Weighted median	35	-0.00967815	0.0214936	0.652507	-0.0518055	0.0324492	0.990369	0.949513	1.03298
TJR	GCST90301966	Inverse variance weighted (multiplicative random effects)	35	0.0371097	0.0273356	0.174603	-0.016468	0.0906874	1.03781	0.983667	1.09493
TKR	GCST90301966	MR Egger	10	-0.444401	0.230888	0.0904512	-0.896941	0.00814009	0.641208	0.407815	1.00817
TKR	GCST90301966	Inverse variance weighted	10	0.0459235	0.0361352	0.203771	-0.0249015	0.116749	1.04699	0.975406	1.12384
TKR	GCST90301966	Weighted median	10	-0.000746671	0.057857	0.989703	-0.114146	0.112653	0.999254	0.892127	1.11924
TKR	GCST90301966	Inverse variance weighted (multiplicative random effects)	10	0.0459235	0.0361352	0.203771	-0.0249015	0.116749	1.04699	0.975406	1.12384
AllOA	GCST90301990	MR Egger	26	0.08726	0.176262	0.625061	-0.258214	0.432734	1.09118	0.77243	1.54147
AllOA	GCST90301990	Inverse variance weighted	26	0.0151115	0.0328443	0.645449	-0.0492634	0.0794863	1.01523	0.95193	1.08273
AllOA	GCST90301990	Weighted median	26	0.0121635	0.0231719	0.599636	-0.0332534	0.0575804	1.01224	0.967293	1.05927
AllOA	GCST90301990	Inverse variance weighted (multiplicative random effects)	26	0.0151115	0.0328443	0.645449	-0.0492634	0.0794863	1.01523	0.95193	1.08273
FingerOA	GCST90301990	MR Egger	3	0.0732009	0.134829	0.683352	-0.191064	0.337466	1.07595	0.82608	1.40139
FingerOA	GCST90301990	Inverse variance weighted	3	0.0107218	0.0235662	0.649134	-0.0354679	0.0569116	1.01078	0.965154	1.05856
FingerOA	GCST90301990	Weighted median	3	0.0137117	0.238467	0.954147	-0.453683	0.481107	1.01381	0.635284	1.61786
FingerOA	GCST90301990	Inverse variance weighted (multiplicative random effects)	3	0.0107218	0.0145379	0.460814	-0.0177725	0.0392161	1.01078	0.982384	1.04
HipOA	GCST90301990	MR Egger	38	0.0378197	0.0482525	0.438292	-0.0567553	0.132395	1.03854	0.944825	1.14156
HipOA	GCST90301990	Inverse variance weighted	38	-0.0049093	0.013099	0.70782	-0.0305833	0.0207647	0.995103	0.96988	1.02098
HipOA	GCST90301990	Weighted median	38	0.00731055	0.00747542	0.328102	-0.00734128	0.0219624	1.00734	0.992686	1.02221
HipOA	GCST90301990	Inverse variance weighted (multiplicative random effects)	38	-0.0049093	0.013099	0.70782	-0.0305833	0.0207647	0.995103	0.96988	1.02098
KneeHipOA	GCST90301990	MR Egger	34	0.0819275	0.147239	0.58179	-0.20666	0.370515	1.08538	0.813296	1.44848
KneeHipOA	GCST90301990	Inverse variance weighted	34	0.000789564	0.0222169	0.97165	-0.0427555	0.0443347	1.00079	0.958146	1.04533
KneeHipOA	GCST90301990	Weighted median	34	-0.00104889	0.0286328	0.970778	-0.0571692	0.0550714	0.998952	0.944434	1.05662
KneeHipOA	GCST90301990	Inverse variance weighted (multiplicative random effects)	34	0.000789564	0.0222169	0.97165	-0.0427555	0.0443347	1.00079	0.958146	1.04533
KneeOA	GCST90301990	MR Egger	22	0.297079	0.234973	0.220655	-0.163468	0.757626	1.34592	0.849193	2.13321
KneeOA	GCST90301990	Inverse variance weighted	22	0.0626243	0.0237861	0.00846814	0.0160035	0.109245	1.06463	1.01613	1.11544
KneeOA	GCST90301990	Weighted median	22	-0.00264118	0.0254597	0.917376	-0.0525422	0.0472599	0.997362	0.948814	1.04839
KneeOA	GCST90301990	Inverse variance weighted (multiplicative random effects)	22	0.0626243	0.0237861	0.00846814	0.0160035	0.109245	1.06463	1.01613	1.11544
THR	GCST90301990	MR Egger	36	0.0140714	0.0347395	0.687974	-0.0540181	0.0821609	1.01417	0.947415	1.08563
THR	GCST90301990	Inverse variance weighted	36	-0.0106188	0.0107757	0.32441	-0.0317392	0.0105016	0.989437	0.968759	1.01056
THR	GCST90301990	Weighted median	36	0.00911588	0.0118896	0.443254	-0.0141877	0.0324195	1.00916	0.985912	1.03295
THR	GCST90301990	Inverse variance weighted (multiplicative random effects)	36	-0.0106188	0.0107757	0.32441	-0.0317392	0.0105016	0.989437	0.968759	1.01056
ThumbOA	GCST90301990	MR Egger	4	0.0250257	0.226396	0.922074	-0.41871	0.468761	1.02534	0.657895	1.59801
ThumbOA	GCST90301990	Inverse variance weighted	4	0.00866439	0.0221654	0.695874	-0.0347799	0.0521086	1.0087	0.965818	1.05349
ThumbOA	GCST90301990	Weighted median	4	0.0449232	0.487058	0.926512	-0.909711	0.999557	1.04595	0.402641	2.71708
ThumbOA	GCST90301990	Inverse variance weighted (multiplicative random effects)	4	0.00866439	0.0221654	0.695874	-0.0347799	0.0521086	1.0087	0.965818	1.05349
TJR	GCST90301990	MR Egger	35	0.124294	0.0473623	0.0130492	0.0314639	0.217124	1.13235	1.03196	1.2425
TJR	GCST90301990	Inverse variance weighted	35	0.00813532	0.0142238	0.567356	-0.0197434	0.036014	1.00817	0.98045	1.03667
TJR	GCST90301990	Weighted median	35	-0.0346667	0.0182862	0.0579888	-0.0705076	0.0011743	0.965927	0.931921	1.00117
TJR	GCST90301990	Inverse variance weighted (multiplicative random effects)	35	0.00813532	0.0142238	0.567356	-0.0197434	0.036014	1.00817	0.98045	1.03667
TKR	GCST90301990	MR Egger	10	0.062844	0.151355	0.688901	-0.233812	0.359501	1.06486	0.79151	1.43261
TKR	GCST90301990	Inverse variance weighted	10	0.0504194	0.0190405	0.0080968	0.0131	0.0877388	1.05171	1.01319	1.0917
TKR	GCST90301990	Weighted median	10	0.0254984	0.133686	0.848734	-0.236525	0.287522	1.02583	0.789366	1.33312
TKR	GCST90301990	Inverse variance weighted (multiplicative random effects)	10	0.0504194	0.0190405	0.0080968	0.0131	0.0877388	1.05171	1.01319	1.0917
AllOA	GCST90302040	MR Egger	26	-0.259037	0.20927	0.227759	-0.669206	0.151132	0.771795	0.512115	1.16315
AllOA	GCST90302040	Inverse variance weighted	26	0.00715623	0.0406008	0.860091	-0.0724213	0.0867338	1.00718	0.930139	1.09061
AllOA	GCST90302040	Weighted median	26	-0.0239295	0.0305457	0.433393	-0.0837991	0.0359401	0.976355	0.919616	1.03659
AllOA	GCST90302040	Inverse variance weighted (multiplicative random effects)	26	0.00715623	0.0406008	0.860091	-0.0724213	0.0867338	1.00718	0.930139	1.09061
FingerOA	GCST90302040	MR Egger	3	0.170324	0.313079	0.682805	-0.44331	0.783958	1.18569	0.641908	2.19012
FingerOA	GCST90302040	Inverse variance weighted	3	-0.0438489	0.0472814	0.353718	-0.136521	0.0488227	0.957099	0.872388	1.05003
FingerOA	GCST90302040	Weighted median	3	-0.00825841	0.0819962	0.919775	-0.168971	0.152454	0.991776	0.844533	1.16469
FingerOA	GCST90302040	Inverse variance weighted (multiplicative random effects)	3	-0.0438489	0.0472814	0.353718	-0.136521	0.0488227	0.957099	0.872388	1.05003
HipOA	GCST90302040	MR Egger	38	0.0223975	0.0438606	0.612713	-0.0635694	0.108364	1.02265	0.938409	1.11445
HipOA	GCST90302040	Inverse variance weighted	38	0.0100287	0.0118433	0.397114	-0.0131841	0.0332415	1.01008	0.986902	1.0338
HipOA	GCST90302040	Weighted median	38	-0.00763285	0.00423408	0.0714323	-0.0159316	0.000665939	0.992396	0.984195	1.00067
HipOA	GCST90302040	Inverse variance weighted (multiplicative random effects)	38	0.0100287	0.0118433	0.397114	-0.0131841	0.0332415	1.01008	0.986902	1.0338
KneeHipOA	GCST90302040	MR Egger	34	-0.0473819	0.130052	0.718007	-0.302284	0.20752	0.953723	0.739128	1.23062
KneeHipOA	GCST90302040	Inverse variance weighted	34	0.0236021	0.0198196	0.233715	-0.0152444	0.0624485	1.02388	0.984871	1.06444
KneeHipOA	GCST90302040	Weighted median	34	0.000630601	0.00328147	0.847609	-0.00580109	0.00706229	1.00063	0.994216	1.00709
KneeHipOA	GCST90302040	Inverse variance weighted (multiplicative random effects)	34	0.0236021	0.0198196	0.233715	-0.0152444	0.0624485	1.02388	0.984871	1.06444
KneeOA	GCST90302040	MR Egger	22	0.152734	0.247379	0.543931	-0.332128	0.637596	1.16501	0.717395	1.89193
KneeOA	GCST90302040	Inverse variance weighted	22	0.0543955	0.0245756	0.0268705	0.00622732	0.102564	1.0559	1.00625	1.10801
KneeOA	GCST90302040	Weighted median	22	0.00075394	0.344244	0.998253	-0.673964	0.675471	1.00075	0.509684	1.96496
KneeOA	GCST90302040	Inverse variance weighted (multiplicative random effects)	22	0.0543955	0.0245756	0.0268705	0.00622732	0.102564	1.0559	1.00625	1.10801
THR	GCST90302040	MR Egger	36	-0.00456692	0.0343776	0.895099	-0.0719471	0.0628133	0.995443	0.93058	1.06483
THR	GCST90302040	Inverse variance weighted	36	-0.00624291	0.0105921	0.555598	-0.0270034	0.0145176	0.993777	0.973358	1.01462
THR	GCST90302040	Weighted median	36	0.0126218	0.00594186	0.0336525	0.000975717	0.0242678	1.0127	1.00098	1.02456
THR	GCST90302040	Inverse variance weighted (multiplicative random effects)	36	-0.00624291	0.0105921	0.555598	-0.0270034	0.0145176	0.993777	0.973358	1.01462
ThumbOA	GCST90302040	MR Egger	4	-0.0919072	0.215536	0.711318	-0.514358	0.330543	0.91219	0.597884	1.39172
ThumbOA	GCST90302040	Inverse variance weighted	4	0.0299851	0.0227222	0.186954	-0.0145503	0.0745206	1.03044	0.985555	1.07737
ThumbOA	GCST90302040	Weighted median	4	0.0021774	0.573088	0.996969	-1.12108	1.12543	1.00218	0.325929	3.08154
ThumbOA	GCST90302040	Inverse variance weighted (multiplicative random effects)	4	0.0299851	0.0227222	0.186954	-0.0145503	0.0745206	1.03044	0.985555	1.07737
TJR	GCST90302040	MR Egger	35	-0.148685	0.0593963	0.0174313	-0.265102	-0.0322686	0.86184	0.767128	0.968246
TJR	GCST90302040	Inverse variance weighted	35	-0.0114234	0.0177701	0.520327	-0.0462528	0.0234061	0.988642	0.954801	1.02368
TJR	GCST90302040	Weighted median	35	-0.000126287	0.00682791	0.985243	-0.013509	0.0132564	0.999874	0.986582	1.01334
TJR	GCST90302040	Inverse variance weighted (multiplicative random effects)	35	-0.0114234	0.0177701	0.520327	-0.0462528	0.0234061	0.988642	0.954801	1.02368
TKR	GCST90302040	MR Egger	10	-0.248792	0.191814	0.230768	-0.624748	0.127163	0.779742	0.535396	1.1356
TKR	GCST90302040	Inverse variance weighted	10	0.018343	0.026712	0.492275	-0.0340125	0.0706986	1.01851	0.966559	1.07326
TKR	GCST90302040	Weighted median	10	0.00169843	0.0337313	0.959842	-0.0644148	0.0678117	1.0017	0.937616	1.07016
TKR	GCST90302040	Inverse variance weighted (multiplicative random effects)	10	0.018343	0.026712	0.492275	-0.0340125	0.0706986	1.01851	0.966559	1.07326
AllOA	GCST90302073	MR Egger	26	-0.0315933	0.190716	0.869815	-0.405397	0.342211	0.968901	0.666712	1.40806
AllOA	GCST90302073	Inverse variance weighted	26	0.0202905	0.0360134	0.573152	-0.0502958	0.0908768	1.0205	0.950948	1.09513
AllOA	GCST90302073	Weighted median	26	0.00685634	0.0310013	0.824966	-0.0539062	0.0676189	1.00688	0.947521	1.06996
AllOA	GCST90302073	Inverse variance weighted (multiplicative random effects)	26	0.0202905	0.0360134	0.573152	-0.0502958	0.0908768	1.0205	0.950948	1.09513
FingerOA	GCST90302073	MR Egger	3	0.338348	0.144821	0.257468	0.0544986	0.622196	1.40263	1.05601	1.86302
FingerOA	GCST90302073	Inverse variance weighted	3	0.0434623	0.0373054	0.244003	-0.0296563	0.116581	1.04442	0.970779	1.12365
FingerOA	GCST90302073	Weighted median	3	-0.00738507	0.022489	0.74262	-0.0514636	0.0366935	0.992642	0.949838	1.03737
FingerOA	GCST90302073	Inverse variance weighted (multiplicative random effects)	3	0.0434623	0.0373054	0.244003	-0.0296563	0.116581	1.04442	0.970779	1.12365
HipOA	GCST90302073	MR Egger	38	-0.00808383	0.0569747	0.887962	-0.119754	0.103586	0.991949	0.887139	1.10914
HipOA	GCST90302073	Inverse variance weighted	38	0.0136531	0.0154176	0.375857	-0.0165653	0.0438715	1.01375	0.983571	1.04485
HipOA	GCST90302073	Weighted median	38	0.0112109	0.00828864	0.176194	-0.0050348	0.0274567	1.01127	0.994978	1.02784
HipOA	GCST90302073	Inverse variance weighted (multiplicative random effects)	38	0.0136531	0.0154176	0.375857	-0.0165653	0.0438715	1.01375	0.983571	1.04485
KneeHipOA	GCST90302073	MR Egger	34	0.0532187	0.205274	0.797098	-0.349118	0.455556	1.05466	0.70531	1.57705
KneeHipOA	GCST90302073	Inverse variance weighted	34	-0.0203852	0.0309869	0.510624	-0.0811196	0.0403491	0.979821	0.922083	1.04117
KneeHipOA	GCST90302073	Weighted median	34	0.00590815	0.0181322	0.744548	-0.029631	0.0414473	1.00593	0.970804	1.04232
KneeHipOA	GCST90302073	Inverse variance weighted (multiplicative random effects)	34	-0.0203852	0.0309869	0.510624	-0.0811196	0.0403491	0.979821	0.922083	1.04117
KneeOA	GCST90302073	MR Egger	22	0.125935	0.458658	0.78646	-0.773035	1.02491	1.13421	0.46161	2.78683
KneeOA	GCST90302073	Inverse variance weighted	22	0.0210728	0.04554	0.643556	-0.0681856	0.110331	1.0213	0.934087	1.11665
KneeOA	GCST90302073	Weighted median	22	0.0125939	0.215005	0.953291	-0.408816	0.434004	1.01267	0.664436	1.54343
KneeOA	GCST90302073	Inverse variance weighted (multiplicative random effects)	22	0.0210728	0.04554	0.643556	-0.0681856	0.110331	1.0213	0.934087	1.11665
THR	GCST90302073	MR Egger	36	-0.00113516	0.0390227	0.976963	-0.0776197	0.0753494	0.998865	0.925316	1.07826
THR	GCST90302073	Inverse variance weighted	36	0.00608114	0.0120946	0.615105	-0.0176242	0.0297865	1.0061	0.98253	1.03023
THR	GCST90302073	Weighted median	36	-0.00366403	0.275791	0.9894	-0.544214	0.536886	0.996343	0.580298	1.71067
THR	GCST90302073	Inverse variance weighted (multiplicative random effects)	36	0.00608114	0.0120946	0.615105	-0.0176242	0.0297865	1.0061	0.98253	1.03023
ThumbOA	GCST90302073	MR Egger	4	-0.0222283	0.200139	0.921707	-0.414501	0.370044	0.978017	0.66067	1.4478
ThumbOA	GCST90302073	Inverse variance weighted	4	-0.0236748	0.023991	0.323732	-0.0706972	0.0233476	0.976603	0.931744	1.02362
ThumbOA	GCST90302073	Weighted median	4	0.00648506	0.111693	0.9537	-0.212434	0.225404	1.00651	0.808614	1.25283
ThumbOA	GCST90302073	Inverse variance weighted (multiplicative random effects)	4	-0.0236748	0.0170888	0.16593	-0.0571688	0.00981918	0.976603	0.944435	1.00987
TJR	GCST90302073	MR Egger	35	0.190448	0.0646554	0.00587057	0.0637234	0.317173	1.20979	1.0658	1.37324
TJR	GCST90302073	Inverse variance weighted	35	0.0184509	0.0199837	0.355853	-0.0207172	0.057619	1.01862	0.979496	1.05931
TJR	GCST90302073	Weighted median	35	-0.037269	0.0199735	0.0620521	-0.076417	0.00187905	0.963417	0.92643	1.00188
TJR	GCST90302073	Inverse variance weighted (multiplicative random effects)	35	0.0184509	0.0199837	0.355853	-0.0207172	0.057619	1.01862	0.979496	1.05931
TKR	GCST90302073	MR Egger	10	-0.412905	0.252407	0.140504	-0.907622	0.081812	0.661725	0.403483	1.08525
TKR	GCST90302073	Inverse variance weighted	10	-0.023254	0.0363441	0.522285	-0.0944885	0.0479805	0.977014	0.909838	1.04915
TKR	GCST90302073	Weighted median	10	0.0498362	0.577256	0.931202	-1.08159	1.18126	1.0511	0.339058	3.25847
TKR	GCST90302073	Inverse variance weighted (multiplicative random effects)	10	-0.023254	0.0363441	0.522285	-0.0944885	0.0479805	0.977014	0.909838	1.04915
AllOA	GCST90302127	MR Egger	26	-0.0191974	0.234221	0.935356	-0.47827	0.439875	0.980986	0.619855	1.55251
AllOA	GCST90302127	Inverse variance weighted	26	-0.00593856	0.0441529	0.893007	-0.0924783	0.0806012	0.994079	0.911669	1.08394
AllOA	GCST90302127	Weighted median	26	0.00768455	0.0806463	0.924087	-0.150382	0.165751	1.00771	0.860379	1.18028
AllOA	GCST90302127	Inverse variance weighted (multiplicative random effects)	26	-0.00593856	0.0441529	0.893007	-0.0924783	0.0806012	0.994079	0.911669	1.08394
FingerOA	GCST90302127	MR Egger	3	-0.211204	0.122412	0.334403	-0.451132	0.0287241	0.809609	0.636907	1.02914
FingerOA	GCST90302127	Inverse variance weighted	3	0.00201367	0.0274644	0.941552	-0.0518166	0.0558439	1.00202	0.949503	1.05743
FingerOA	GCST90302127	Weighted median	3	-0.00936923	0.0425313	0.825645	-0.0927306	0.0739922	0.990675	0.911439	1.0768
FingerOA	GCST90302127	Inverse variance weighted (multiplicative random effects)	3	0.00201367	0.0274644	0.941552	-0.0518166	0.0558439	1.00202	0.949503	1.05743
HipOA	GCST90302127	MR Egger	38	0.0335701	0.0538158	0.536694	-0.0719088	0.139049	1.03414	0.930616	1.14918
HipOA	GCST90302127	Inverse variance weighted	38	0.00426	0.0145712	0.770014	-0.0242996	0.0328196	1.00427	0.975993	1.03336
HipOA	GCST90302127	Weighted median	38	-0.00661174	0.0120325	0.58267	-0.0301955	0.016972	0.99341	0.970256	1.01712
HipOA	GCST90302127	Inverse variance weighted (multiplicative random effects)	38	0.00426	0.0145712	0.770014	-0.0242996	0.0328196	1.00427	0.975993	1.03336
KneeHipOA	GCST90302127	MR Egger	34	0.239015	0.169673	0.168572	-0.0935433	0.571574	1.27	0.910699	1.77105
KneeHipOA	GCST90302127	Inverse variance weighted	34	0.038572	0.026395	0.143924	-0.0131623	0.0903063	1.03933	0.986924	1.09451
KneeHipOA	GCST90302127	Weighted median	34	-0.0013909	0.0156351	0.929114	-0.0320357	0.0292539	0.99861	0.968472	1.02969
KneeHipOA	GCST90302127	Inverse variance weighted (multiplicative random effects)	34	0.038572	0.026395	0.143924	-0.0131623	0.0903063	1.03933	0.986924	1.09451
KneeOA	GCST90302127	MR Egger	22	0.930732	0.245793	0.00115803	0.448978	1.41249	2.53636	1.56671	4.10615
KneeOA	GCST90302127	Inverse variance weighted	22	0.0364737	0.0314925	0.246794	-0.0252515	0.0981989	1.03715	0.975065	1.10318
KneeOA	GCST90302127	Weighted median	22	0.0113657	0.0253897	0.654406	-0.0383981	0.0611296	1.01143	0.96233	1.06304
KneeOA	GCST90302127	Inverse variance weighted (multiplicative random effects)	22	0.0364737	0.0314925	0.246794	-0.0252515	0.0981989	1.03715	0.975065	1.10318
THR	GCST90302127	MR Egger	36	0.0555957	0.0339589	0.110823	-0.0109637	0.122155	1.05717	0.989096	1.12993
THR	GCST90302127	Inverse variance weighted	36	-0.000472608	0.0109476	0.965566	-0.0219299	0.0209847	0.999528	0.978309	1.02121
THR	GCST90302127	Weighted median	36	-0.000265839	0.238992	0.999112	-0.46869	0.468158	0.999734	0.625822	1.59705
THR	GCST90302127	Inverse variance weighted (multiplicative random effects)	36	-0.000472608	0.0109476	0.965566	-0.0219299	0.0209847	0.999528	0.978309	1.02121
ThumbOA	GCST90302127	MR Egger	4	-0.12542	0.171139	0.539901	-0.460851	0.210012	0.882127	0.630746	1.23369
ThumbOA	GCST90302127	Inverse variance weighted	4	-0.0233933	0.0205121	0.254095	-0.063597	0.0168105	0.976878	0.938383	1.01695
ThumbOA	GCST90302127	Weighted median	4	-0.0298829	0.351143	0.93218	-0.718123	0.658357	0.970559	0.487667	1.93162
ThumbOA	GCST90302127	Inverse variance weighted (multiplicative random effects)	4	-0.0233933	0.0164644	0.155363	-0.0556634	0.00887693	0.976878	0.945857	1.00892
TJR	GCST90302127	MR Egger	35	-0.208046	0.114617	0.0785997	-0.432694	0.0166029	0.81217	0.648759	1.01674
TJR	GCST90302127	Inverse variance weighted	35	-0.0228573	0.033069	0.489439	-0.0876726	0.041958	0.977402	0.916061	1.04285
TJR	GCST90302127	Weighted median	35	0.00704738	0.128446	0.956245	-0.244707	0.258802	1.00707	0.782934	1.29538
TJR	GCST90302127	Inverse variance weighted (multiplicative random effects)	35	-0.0228573	0.033069	0.489439	-0.0876726	0.041958	0.977402	0.916061	1.04285
TKR	GCST90302127	MR Egger	10	-0.14521	0.287638	0.627283	-0.708981	0.41856	0.86484	0.492145	1.51977
TKR	GCST90302127	Inverse variance weighted	10	0.0049118	0.0368798	0.894048	-0.0673726	0.0771962	1.00492	0.934847	1.08025
TKR	GCST90302127	Weighted median	10	0.00408464	0.0102098	0.689103	-0.0159265	0.0240958	1.00409	0.9842	1.02439
TKR	GCST90302127	Inverse variance weighted (multiplicative random effects)	10	0.0049118	0.0368798	0.894048	-0.0673726	0.0771962	1.00492	0.934847	1.08025
AllOA	GCST90302135	MR Egger	26	0.09548	0.24502	0.700208	-0.384759	0.575719	1.10019	0.680614	1.77841
AllOA	GCST90302135	Inverse variance weighted	26	0.0142672	0.0465957	0.759459	-0.0770604	0.105595	1.01437	0.925834	1.11137
AllOA	GCST90302135	Weighted median	26	0.0270573	0.0649376	0.676922	-0.10022	0.154335	1.02743	0.904638	1.16688
AllOA	GCST90302135	Inverse variance weighted (multiplicative random effects)	26	0.0142672	0.0465957	0.759459	-0.0770604	0.105595	1.01437	0.925834	1.11137
FingerOA	GCST90302135	MR Egger	3	0.251909	0.146322	0.335003	-0.0348816	0.538699	1.28648	0.96572	1.71378
FingerOA	GCST90302135	Inverse variance weighted	3	0.0181142	0.0346989	0.601644	-0.0498958	0.0861241	1.01828	0.951329	1.08994
FingerOA	GCST90302135	Weighted median	3	0.00639677	0.654445	0.992201	-1.27632	1.28911	1.00642	0.279063	3.62955
FingerOA	GCST90302135	Inverse variance weighted (multiplicative random effects)	3	0.0181142	0.0346989	0.601644	-0.0498958	0.0861241	1.01828	0.951329	1.08994
HipOA	GCST90302135	MR Egger	38	-0.0842046	0.0517864	0.112674	-0.185706	0.0172968	0.919243	0.830518	1.01745
HipOA	GCST90302135	Inverse variance weighted	38	-0.00960195	0.0143452	0.503274	-0.0377186	0.0185147	0.990444	0.962984	1.01869
HipOA	GCST90302135	Weighted median	38	0.0049901	0.0372914	0.89355	-0.0681011	0.0780813	1.005	0.934166	1.08121
HipOA	GCST90302135	Inverse variance weighted (multiplicative random effects)	38	-0.00960195	0.0143452	0.503274	-0.0377186	0.0185147	0.990444	0.962984	1.01869
KneeHipOA	GCST90302135	MR Egger	34	-0.0540018	0.176452	0.761554	-0.399847	0.291844	0.94743	0.670422	1.33889
KneeHipOA	GCST90302135	Inverse variance weighted	34	-0.0400776	0.026625	0.132256	-0.0922625	0.0121073	0.960715	0.911866	1.01218
KneeHipOA	GCST90302135	Weighted median	34	-0.00712224	0.0185601	0.701172	-0.0435	0.0292556	0.992903	0.957433	1.02969
KneeHipOA	GCST90302135	Inverse variance weighted (multiplicative random effects)	34	-0.0400776	0.026625	0.132256	-0.0922625	0.0121073	0.960715	0.911866	1.01218
KneeOA	GCST90302135	MR Egger	22	-0.835868	0.267431	0.00532683	-1.36003	-0.311704	0.433498	0.256653	0.732198
KneeOA	GCST90302135	Inverse variance weighted	22	-0.0247017	0.0319503	0.439446	-0.0873243	0.0379209	0.975601	0.91638	1.03865
KneeOA	GCST90302135	Weighted median	22	0.00192626	0.013959	0.890245	-0.0254334	0.0292859	1.00193	0.974887	1.02972
KneeOA	GCST90302135	Inverse variance weighted (multiplicative random effects)	22	-0.0247017	0.0319503	0.439446	-0.0873243	0.0379209	0.975601	0.91638	1.03865
THR	GCST90302135	MR Egger	36	-0.0673478	0.0374113	0.0807073	-0.140674	0.00597833	0.93487	0.868773	1.006
THR	GCST90302135	Inverse variance weighted	36	-0.003964	0.0120345	0.741864	-0.0275516	0.0196236	0.996044	0.972824	1.01982
THR	GCST90302135	Weighted median	36	0.00131787	0.00261197	0.613875	-0.00380159	0.00643733	1.00132	0.996206	1.00646
THR	GCST90302135	Inverse variance weighted (multiplicative random effects)	36	-0.003964	0.0120345	0.741864	-0.0275516	0.0196236	0.996044	0.972824	1.01982
ThumbOA	GCST90302135	MR Egger	4	0.284301	0.18102	0.256875	-0.0704987	0.639101	1.32883	0.931929	1.89478
ThumbOA	GCST90302135	Inverse variance weighted	4	0.049263	0.0241044	0.04098	0.00201831	0.0965076	1.0505	1.00202	1.10132
ThumbOA	GCST90302135	Weighted median	4	0.0658615	0.115788	0.569484	-0.161083	0.292806	1.06808	0.851221	1.34018
ThumbOA	GCST90302135	Inverse variance weighted (multiplicative random effects)	4	0.049263	0.0241044	0.04098	0.00201831	0.0965076	1.0505	1.00202	1.10132
TJR	GCST90302135	MR Egger	35	0.191283	0.108587	0.0874062	-0.0215474	0.404113	1.2108	0.978683	1.49797
TJR	GCST90302135	Inverse variance weighted	35	0.00776729	0.0314117	0.804696	-0.0537996	0.0693341	1.0078	0.947622	1.07179
TJR	GCST90302135	Weighted median	35	-0.00347301	0.007964	0.662773	-0.0190824	0.0121364	0.996533	0.981098	1.01221
TJR	GCST90302135	Inverse variance weighted (multiplicative random effects)	35	0.00776729	0.0314117	0.804696	-0.0537996	0.0693341	1.0078	0.947622	1.07179
TKR	GCST90302135	MR Egger	10	0.241873	0.27596	0.406319	-0.299009	0.782755	1.27363	0.741553	2.18749
TKR	GCST90302135	Inverse variance weighted	10	0.0103148	0.0359218	0.774001	-0.0600919	0.0807215	1.01037	0.941678	1.08407
TKR	GCST90302135	Weighted median	10	0.0417631	0.00633246	4.25019e-11	0.0293515	0.0541747	1.04265	1.02979	1.05567
TKR	GCST90302135	Inverse variance weighted (multiplicative random effects)	10	0.0103148	0.0359218	0.774001	-0.0600919	0.0807215	1.01037	0.941678	1.08407
AllOA	GCST90302153	MR Egger	26	0.0214523	0.145495	0.884014	-0.263717	0.306622	1.02168	0.768191	1.35883
AllOA	GCST90302153	Inverse variance weighted	26	-0.00114167	0.0281695	0.967672	-0.0563538	0.0540705	0.998859	0.945205	1.05556
AllOA	GCST90302153	Weighted median	26	-0.00577065	0.040087	0.885538	-0.0843412	0.0728	0.994246	0.919118	1.07552
AllOA	GCST90302153	Inverse variance weighted (multiplicative random effects)	26	-0.00114167	0.0259831	0.964953	-0.0520685	0.0497851	0.998859	0.949264	1.05105
FingerOA	GCST90302153	MR Egger	3	-0.268382	0.119606	0.266893	-0.502809	-0.0339547	0.764616	0.60483	0.966615
FingerOA	GCST90302153	Inverse variance weighted	3	0.0211439	0.0392841	0.590418	-0.055853	0.0981409	1.02137	0.945678	1.10312
FingerOA	GCST90302153	Weighted median	3	-0.03653	0.0514679	0.477852	-0.137407	0.0643471	0.964129	0.871615	1.06646
FingerOA	GCST90302153	Inverse variance weighted (multiplicative random effects)	3	0.0211439	0.0392841	0.590418	-0.055853	0.0981409	1.02137	0.945678	1.10312
HipOA	GCST90302153	MR Egger	38	-0.109817	0.0401807	0.00966535	-0.188572	-0.0310632	0.895998	0.828141	0.969414
HipOA	GCST90302153	Inverse variance weighted	38	-0.000247741	0.0120024	0.983532	-0.0237725	0.023277	0.999752	0.976508	1.02355
HipOA	GCST90302153	Weighted median	38	-0.0137604	0.0182848	0.451715	-0.0495986	0.0220778	0.986334	0.951611	1.02232
HipOA	GCST90302153	Inverse variance weighted (multiplicative random effects)	38	-0.000247741	0.0120024	0.983532	-0.0237725	0.023277	0.999752	0.976508	1.02355
KneeHipOA	GCST90302153	MR Egger	34	-0.0420555	0.133919	0.755531	-0.304536	0.220425	0.958817	0.737465	1.24661
KneeHipOA	GCST90302153	Inverse variance weighted	34	0.0174673	0.0203583	0.390897	-0.022435	0.0573696	1.01762	0.977815	1.05905
KneeHipOA	GCST90302153	Weighted median	34	-0.000531551	0.0461844	0.990817	-0.091053	0.0899899	0.999469	0.912969	1.09416
KneeHipOA	GCST90302153	Inverse variance weighted (multiplicative random effects)	34	0.0174673	0.0203583	0.390897	-0.022435	0.0573696	1.01762	0.977815	1.05905
KneeOA	GCST90302153	MR Egger	22	-0.0325051	0.234553	0.891165	-0.492229	0.427219	0.968017	0.611262	1.53299
KneeOA	GCST90302153	Inverse variance weighted	22	-0.00283893	0.0232148	0.90267	-0.04834	0.0426621	0.997165	0.95281	1.04359
KneeOA	GCST90302153	Weighted median	22	0.00355261	0.0741037	0.961763	-0.141691	0.148796	1.00356	0.86789	1.16044
KneeOA	GCST90302153	Inverse variance weighted (multiplicative random effects)	22	-0.00283893	0.0232148	0.90267	-0.04834	0.0426621	0.997165	0.95281	1.04359
THR	GCST90302153	MR Egger	36	-0.0350636	0.0282578	0.223156	-0.0904488	0.0203216	0.965544	0.913521	1.02053
THR	GCST90302153	Inverse variance weighted	36	-0.00489369	0.00890281	0.582539	-0.0223432	0.0125558	0.995118	0.977905	1.01263
THR	GCST90302153	Weighted median	36	-0.0120688	0.00786307	0.124814	-0.0274805	0.00334277	0.988004	0.972894	1.00335
THR	GCST90302153	Inverse variance weighted (multiplicative random effects)	36	-0.00489369	0.00890281	0.582539	-0.0223432	0.0125558	0.995118	0.977905	1.01263
ThumbOA	GCST90302153	MR Egger	4	-0.0444798	0.16595	0.813789	-0.369743	0.280783	0.956495	0.690912	1.32417
ThumbOA	GCST90302153	Inverse variance weighted	4	0.00383132	0.0198855	0.847219	-0.0351443	0.0428069	1.00384	0.965466	1.04374
ThumbOA	GCST90302153	Weighted median	4	-0.00258708	0.0744904	0.972295	-0.148588	0.143414	0.997416	0.861924	1.15421
ThumbOA	GCST90302153	Inverse variance weighted (multiplicative random effects)	4	0.00383132	0.0125398	0.75996	-0.0207467	0.0284093	1.00384	0.979467	1.02882
TJR	GCST90302153	MR Egger	35	0.0375717	0.0574917	0.517952	-0.075112	0.150255	1.03829	0.92764	1.16213
TJR	GCST90302153	Inverse variance weighted	35	0.0278798	0.0159744	0.0809358	-0.00342999	0.0591897	1.02827	0.996576	1.06098
TJR	GCST90302153	Weighted median	35	-0.00979508	0.0884433	0.911815	-0.183144	0.163554	0.990253	0.832648	1.17769
TJR	GCST90302153	Inverse variance weighted (multiplicative random effects)	35	0.0278798	0.0159744	0.0809358	-0.00342999	0.0591897	1.02827	0.996576	1.06098
TKR	GCST90302153	MR Egger	10	0.108659	0.194515	0.591711	-0.272591	0.489909	1.11478	0.761404	1.63217
TKR	GCST90302153	Inverse variance weighted	10	0.00436442	0.0249359	0.86106	-0.04451	0.0532388	1.00437	0.956466	1.05468
TKR	GCST90302153	Weighted median	10	0.00759156	0.171135	0.964617	-0.327832	0.343015	1.00762	0.720484	1.40919
TKR	GCST90302153	Inverse variance weighted (multiplicative random effects)	10	0.00436442	0.0249359	0.86106	-0.04451	0.0532388	1.00437	0.956466	1.05468

## Sheet: Table S6
Metabolic traits with multiple forward MR effects on OA
Exposure ID	Trait Description	Outcome	Method	nSNPs	beta	se	pvalue	lo_ci	up_ci	OR	OR_lci95	OR_uci95
GCST90301941	Acetate levels	FingerOA	Inverse variance weighted	6	-0.19047	0.0911334	0.0366168	-0.369091	-0.0118484	0.826571	0.691362	0.988222
GCST90301941	Acetate levels	FingerOA	Inverse variance weighted (multiplicative random effects)	6	-0.19047	0.0911334	0.0366168	-0.369091	-0.0118484	0.826571	0.691362	0.988222
GCST90301941	Acetate levels	TKR	Inverse variance weighted	6	-0.0627093	0.0254216	0.0136337	-0.112536	-0.0128829	0.939217	0.893566	0.9872
GCST90301941	Acetate levels	TKR	Inverse variance weighted (multiplicative random effects)	6	-0.0627093	0.0254216	0.0136337	-0.112536	-0.0128829	0.939217	0.893566	0.9872
GCST90301951	Ratio of conjugated linoleic acid to total fatty acids	HipOA	Inverse variance weighted	2	-0.0489475	0.0231671	0.0346172	-0.094355	-0.00354011	0.952231	0.90996	0.996466
GCST90301951	Ratio of conjugated linoleic acid to total fatty acids	HipOA	Inverse variance weighted (multiplicative random effects)	2	-0.0489475	0.0231671	0.0346172	-0.094355	-0.00354011	0.952231	0.90996	0.996466
GCST90301951	Ratio of conjugated linoleic acid to total fatty acids	KneeHipOA	Inverse variance weighted	2	0.0852554	0.0131122	7.92734e-11	0.0595554	0.110955	1.089	1.06136	1.11735
GCST90301951	Ratio of conjugated linoleic acid to total fatty acids	KneeHipOA	Inverse variance weighted (multiplicative random effects)	2	0.0852554	0.0131122	7.92734e-11	0.0595554	0.110955	1.089	1.06136	1.11735
GCST90301951	Ratio of conjugated linoleic acid to total fatty acids	KneeOA	Inverse variance weighted	2	0.133575	0.0402359	0.000900805	0.054713	0.212438	1.14291	1.05624	1.23669
GCST90301951	Ratio of conjugated linoleic acid to total fatty acids	KneeOA	Inverse variance weighted (multiplicative random effects)	2	0.133575	0.0402359	0.000900805	0.054713	0.212438	1.14291	1.05624	1.23669
GCST90301951	Ratio of conjugated linoleic acid to total fatty acids	THR	Inverse variance weighted	2	0.32207	0.0631141	3.34348e-07	0.198366	0.445774	1.37998	1.21941	1.5617
GCST90301951	Ratio of conjugated linoleic acid to total fatty acids	THR	Inverse variance weighted (multiplicative random effects)	2	0.32207	0.0631141	3.34348e-07	0.198366	0.445774	1.37998	1.21941	1.5617
GCST90301951	Ratio of conjugated linoleic acid to total fatty acids	TJR	Inverse variance weighted	2	0.270159	0.00988255	1.54209e-164	0.250789	0.289529	1.31017	1.28504	1.3358
GCST90301951	Ratio of conjugated linoleic acid to total fatty acids	TJR	Inverse variance weighted (multiplicative random effects)	2	0.270159	0.00988255	1.54209e-164	0.250789	0.289529	1.31017	1.28504	1.3358
GCST90301951	Ratio of conjugated linoleic acid to total fatty acids	TKR	Inverse variance weighted	2	0.227546	0.047295	1.50018e-06	0.134848	0.320244	1.25552	1.14436	1.37746
GCST90301951	Ratio of conjugated linoleic acid to total fatty acids	TKR	Inverse variance weighted (multiplicative random effects)	2	0.227546	0.047295	1.50018e-06	0.134848	0.320244	1.25552	1.14436	1.37746
GCST90301966	Glycerol levels	FingerOA	Inverse variance weighted	2	-0.405067	0.0864076	2.76074e-06	-0.574426	-0.235708	0.666932	0.563028	0.790011
GCST90301966	Glycerol levels	FingerOA	Inverse variance weighted (multiplicative random effects)	2	-0.405067	0.0864076	2.76074e-06	-0.574426	-0.235708	0.666932	0.563028	0.790011
GCST90301966	Glycerol levels	HandOA	Inverse variance weighted	2	-0.1413	0.0553893	0.0107405	-0.249863	-0.0327367	0.868229	0.778908	0.967793
GCST90301966	Glycerol levels	HandOA	Inverse variance weighted (multiplicative random effects)	2	-0.1413	0.0553893	0.0107405	-0.249863	-0.0327367	0.868229	0.778908	0.967793
GCST90301966	Glycerol levels	HipOA	Inverse variance weighted	2	-0.0624061	0.0170853	0.000259574	-0.0958933	-0.028919	0.939501	0.908561	0.971495
GCST90301966	Glycerol levels	HipOA	Inverse variance weighted (multiplicative random effects)	2	-0.0624061	0.0170853	0.000259574	-0.0958933	-0.028919	0.939501	0.908561	0.971495
GCST90301966	Glycerol levels	KneeOA	Inverse variance weighted	2	0.131851	0.0628861	0.0360236	0.00859405	0.255108	1.14094	1.00863	1.2906
GCST90301966	Glycerol levels	KneeOA	Inverse variance weighted (multiplicative random effects)	2	0.131851	0.0628861	0.0360236	0.00859405	0.255108	1.14094	1.00863	1.2906
GCST90301990	Lactate levels	AllOA	Inverse variance weighted	2	0.144767	0.0177753	3.81631e-16	0.109927	0.179606	1.15577	1.1162	1.19675
GCST90301990	Lactate levels	AllOA	Inverse variance weighted (multiplicative random effects)	2	0.144767	0.0177753	3.81631e-16	0.109927	0.179606	1.15577	1.1162	1.19675
GCST90301990	Lactate levels	HipOA	Inverse variance weighted	2	0.135023	0.0465837	0.0037495	0.0437189	0.226327	1.14456	1.04469	1.25399
GCST90301990	Lactate levels	HipOA	Inverse variance weighted (multiplicative random effects)	2	0.135023	0.0465837	0.0037495	0.0437189	0.226327	1.14456	1.04469	1.25399
GCST90301990	Lactate levels	KneeHipOA	Inverse variance weighted	2	0.167216	0.0492285	0.000681976	0.0707278	0.263703	1.18201	1.07329	1.30174
GCST90301990	Lactate levels	KneeHipOA	Inverse variance weighted (multiplicative random effects)	2	0.167216	0.0492285	0.000681976	0.0707278	0.263703	1.18201	1.07329	1.30174
GCST90301990	Lactate levels	KneeOA	Inverse variance weighted	2	0.12881	0.0397186	0.00118247	0.050962	0.206659	1.13747	1.05228	1.22956
GCST90301990	Lactate levels	KneeOA	Inverse variance weighted (multiplicative random effects)	2	0.12881	0.0397186	0.00118247	0.050962	0.206659	1.13747	1.05228	1.22956
GCST90301990	Lactate levels	SpineOA	Inverse variance weighted	2	0.276039	0.0324412	1.75575e-17	0.212455	0.339624	1.3179	1.23671	1.40442
GCST90301990	Lactate levels	SpineOA	Inverse variance weighted (multiplicative random effects)	2	0.276039	0.0324412	1.75575e-17	0.212455	0.339624	1.3179	1.23671	1.40442
GCST90301990	Lactate levels	THR	Inverse variance weighted	2	0.424607	0.0479556	8.43142e-19	0.330614	0.5186	1.52899	1.39182	1.67967
GCST90301990	Lactate levels	THR	Inverse variance weighted (multiplicative random effects)	2	0.424607	0.0479556	8.43142e-19	0.330614	0.5186	1.52899	1.39182	1.67967
GCST90301990	Lactate levels	ThumbOA	Inverse variance weighted	2	-0.0587458	0.0101399	6.89287e-09	-0.0786201	-0.0388716	0.942946	0.924391	0.961874
GCST90301990	Lactate levels	ThumbOA	Inverse variance weighted (multiplicative random effects)	2	-0.0587458	0.0101399	6.89287e-09	-0.0786201	-0.0388716	0.942946	0.924391	0.961874
GCST90301990	Lactate levels	TJR	Inverse variance weighted	2	0.248935	0.0733771	0.000692466	0.105116	0.392754	1.28266	1.11084	1.48105
GCST90301990	Lactate levels	TJR	Inverse variance weighted (multiplicative random effects)	2	0.248935	0.0733771	0.000692466	0.105116	0.392754	1.28266	1.11084	1.48105
GCST90302040	Phospholipids to total lipids ratio in medium HDL	HandOA	Inverse variance weighted	26	-0.087919	0.0311744	0.0047989	-0.149021	-0.0268172	0.915835	0.861551	0.973539
GCST90302040	Phospholipids to total lipids ratio in medium HDL	HandOA	Inverse variance weighted (multiplicative random effects)	26	-0.087919	0.0311744	0.0047989	-0.149021	-0.0268172	0.915835	0.861551	0.973539
GCST90302040	Phospholipids to total lipids ratio in medium HDL	ThumbOA	Inverse variance weighted	26	-0.0596902	0.0252364	0.0180184	-0.109154	-0.0102268	0.942056	0.896593	0.989825
GCST90302040	Phospholipids to total lipids ratio in medium HDL	ThumbOA	Inverse variance weighted (multiplicative random effects)	26	-0.0596902	0.0252364	0.0180184	-0.109154	-0.0102268	0.942056	0.896593	0.989825
GCST90302073	Pyruvate levels	FingerOA	Inverse variance weighted	6	-0.0927508	0.0435068	0.0330178	-0.178024	-0.00747737	0.911421	0.836922	0.992551
GCST90302073	Pyruvate levels	FingerOA	Inverse variance weighted (multiplicative random effects)	6	-0.0927508	0.0435068	0.0330178	-0.178024	-0.00747737	0.911421	0.836922	0.992551
GCST90302073	Pyruvate levels	SpineOA	Inverse variance weighted	6	-0.118447	0.0488922	0.0154096	-0.214276	-0.0226179	0.888299	0.807126	0.977636
GCST90302073	Pyruvate levels	SpineOA	Inverse variance weighted (multiplicative random effects)	6	-0.118447	0.0488922	0.0154096	-0.214276	-0.0226179	0.888299	0.807126	0.977636
GCST90302127	Total cholesterol to total lipids ratio in very large HDL	KneeHipOA	Inverse variance weighted	49	-0.0157188	0.00596202	0.00837686	-0.0274044	-0.00403325	0.984404	0.972968	0.995975
GCST90302127	Total cholesterol to total lipids ratio in very large HDL	KneeHipOA	Inverse variance weighted (multiplicative random effects)	49	-0.0157188	0.00596202	0.00837686	-0.0274044	-0.00403325	0.984404	0.972968	0.995975
GCST90302127	Total cholesterol to total lipids ratio in very large HDL	SpineOA	Inverse variance weighted	50	-0.0229377	0.0108936	0.0352379	-0.0442891	-0.00158625	0.977323	0.956677	0.998415
GCST90302127	Total cholesterol to total lipids ratio in very large HDL	SpineOA	Inverse variance weighted (multiplicative random effects)	50	-0.0229377	0.0108936	0.0352379	-0.0442891	-0.00158625	0.977323	0.956677	0.998415
GCST90302135	Phospholipids to total lipids ratio in very large HDL	KneeHipOA	Inverse variance weighted	41	0.0202869	0.00800859	0.0113047	0.00459002	0.0359837	1.02049	1.0046	1.03664
GCST90302135	Phospholipids to total lipids ratio in very large HDL	KneeHipOA	Inverse variance weighted (multiplicative random effects)	41	0.0202869	0.00800859	0.0113047	0.00459002	0.0359837	1.02049	1.0046	1.03664
GCST90302135	Phospholipids to total lipids ratio in very large HDL	SpineOA	Inverse variance weighted	42	0.0397941	0.0163933	0.0152051	0.00766317	0.0719251	1.0406	1.00769	1.07457
GCST90302135	Phospholipids to total lipids ratio in very large HDL	SpineOA	Inverse variance weighted (multiplicative random effects)	42	0.0397941	0.0163933	0.0152051	0.00766317	0.0719251	1.0406	1.00769	1.07457
GCST90302153	Cholesteryl esters to total lipids ratio in very small VLDL	THR	Inverse variance weighted	23	-0.0364994	0.0162373	0.024584	-0.0683245	-0.00467436	0.964159	0.933957	0.995337
GCST90302153	Cholesteryl esters to total lipids ratio in very small VLDL	THR	Inverse variance weighted (multiplicative random effects)	23	-0.0364994	0.0162373	0.024584	-0.0683245	-0.00467436	0.964159	0.933957	0.995337
GCST90302153	Cholesteryl esters to total lipids ratio in very small VLDL	TKR	Inverse variance weighted	23	-0.0414938	0.0141134	0.00328183	-0.069156	-0.0138315	0.959355	0.933181	0.986264
GCST90302153	Cholesteryl esters to total lipids ratio in very small VLDL	TKR	Inverse variance weighted (multiplicative random effects)	23	-0.0414938	0.0141134	0.00328183	-0.069156	-0.0138315	0.959355	0.933181	0.986264

## Sheet: Table S7
Forward sensitivity analyses for metabolic traits (significant in at least four methods).
Exposure	Outcome	method	nSNPs	Beta	se	pvalue	lo_ci	up_ci	OR	OR_lci95	OR_uci95
GCST90302040	ThumbOA	Inverse variance weighted	26	-0.0596902	0.0252364	0.0180184	-0.109154	-0.0102268	0.942056	0.896593	0.989825
	ThumbOA	Weighted median	26	-0.0623984	0.00244521	1.22507e-143	-0.067191	-0.0576058	0.939509	0.935017	0.944022
	ThumbOA	Inverse variance weighted (multiplicative random effects)	26	-0.0596902	0.0252364	0.0180184	-0.109154	-0.0102268	0.942056	0.896593	0.989825
	ThumbOA	Weighted mode	26	-0.0617275	0.00332206	3.80728e-16	-0.0682387	-0.0552162	0.940139	0.934037	0.946281
	ThumbOA	Simple mode	26	-0.103329	0.0186122	9.00813e-06	-0.139809	-0.066849	0.90183	0.869524	0.935336
GCST90301941	FingerOA	Inverse variance weighted	6	-0.19047	0.0911334	0.0366168	-0.369091	-0.0118484	0.826571	0.691362	0.988222
	FingerOA	Weighted median	6	-0.198052	0.0174294	6.38731e-30	-0.232213	-0.16389	0.820327	0.792777	0.848835
	FingerOA	Inverse variance weighted (multiplicative random effects)	6	-0.19047	0.0911334	0.0366168	-0.369091	-0.0118484	0.826571	0.691362	0.988222
	FingerOA	Weighted mode	6	-0.190018	0.0153255	6.0478e-05	-0.220056	-0.15998	0.826944	0.802473	0.85216
	FingerOA	Simple mode	6	-0.28412	0.0307732	0.000250361	-0.344436	-0.223804	0.752676	0.70862	0.799471
	TKR	Inverse variance weighted	6	-0.0627093	0.0254216	0.0136337	-0.112536	-0.0128829	0.939217	0.893566	0.9872
	TKR	Weighted median	6	-0.0491536	0.00611883	9.49954e-16	-0.0611465	-0.0371606	0.952035	0.940685	0.963521
	TKR	Inverse variance weighted (multiplicative random effects)	6	-0.0627093	0.0254216	0.0136337	-0.112536	-0.0128829	0.939217	0.893566	0.9872
	TKR	Weighted mode	6	-0.057285	0.00549453	0.000139916	-0.0680543	-0.0465158	0.944325	0.93421	0.95455
	TKR	Simple mode	6	-0.0984103	0.010896	0.000277984	-0.119766	-0.0770542	0.906277	0.887128	0.92584
GCST90302040	HandOA	Inverse variance weighted	26	-0.087919	0.0311744	0.0047989	-0.149021	-0.0268172	0.915835	0.861551	0.973539
	HandOA	Weighted median	26	-0.0958851	0.00393773	5.75019e-131	-0.103603	-0.0881671	0.908568	0.901583	0.915608
	HandOA	Inverse variance weighted (multiplicative random effects)	26	-0.087919	0.0311744	0.0047989	-0.149021	-0.0268172	0.915835	0.861551	0.973539
	HandOA	Weighted mode	26	-0.0936393	0.00292234	8.01514e-22	-0.0993671	-0.0879115	0.910611	0.90541	0.915842
	HandOA	Simple mode	26	-0.322861	0.0286826	2.79484e-11	-0.379079	-0.266643	0.724074	0.684491	0.765946
	ThumbOA	Inverse variance weighted	26	-0.0596902	0.0252364	0.0180184	-0.109154	-0.0102268	0.942056	0.896593	0.989825
	ThumbOA	Weighted median	26	-0.0623984	0.00244521	1.22507e-143	-0.067191	-0.0576058	0.939509	0.935017	0.944022
	ThumbOA	Inverse variance weighted (multiplicative random effects)	26	-0.0596902	0.0252364	0.0180184	-0.109154	-0.0102268	0.942056	0.896593	0.989825
	ThumbOA	Weighted mode	26	-0.0617275	0.00332206	3.80728e-16	-0.0682387	-0.0552162	0.940139	0.934037	0.946281
	ThumbOA	Simple mode	26	-0.103329	0.0186122	9.00813e-06	-0.139809	-0.066849	0.90183	0.869524	0.935336
GCST90302073	FingerOA	MR Egger	6	-0.537421	0.164563	0.0309128	-0.859965	-0.214878	0.584253	0.423177	0.80664
	FingerOA	Inverse variance weighted	6	-0.0927508	0.0435068	0.0330178	-0.178024	-0.00747737	0.911421	0.836922	0.992551
	FingerOA	Weighted median	6	-0.0741293	0.00945822	4.59396e-15	-0.0926674	-0.0555912	0.928552	0.911497	0.945926
	FingerOA	Inverse variance weighted (multiplicative random effects)	6	-0.0927508	0.0435068	0.0330178	-0.178024	-0.00747737	0.911421	0.836922	0.992551
	FingerOA	Weighted mode	6	-0.0810412	0.00827759	0.000189206	-0.0972652	-0.0648171	0.922156	0.907315	0.937239
	FingerOA	Simple mode	6	-0.451487	0.0732149	0.00163262	-0.594988	-0.307986	0.636681	0.551569	0.734926
	SpineOA	Inverse variance weighted	6	-0.118447	0.0488922	0.0154096	-0.214276	-0.0226179	0.888299	0.807126	0.977636
	SpineOA	Weighted median	6	-0.0973419	0.00961189	4.18324e-24	-0.116181	-0.0785026	0.907246	0.890314	0.9245
	SpineOA	Inverse variance weighted (multiplicative random effects)	6	-0.118447	0.0488922	0.0154096	-0.214276	-0.0226179	0.888299	0.807126	0.977636
	SpineOA	Weighted mode	6	-0.0916283	0.00951537	0.000204819	-0.110278	-0.0729781	0.912444	0.895585	0.929621
	SpineOA	Simple mode	6	-0.396519	0.0640983	0.00160957	-0.522152	-0.270886	0.672658	0.593243	0.762703
GCST90302127	KneeHipOA	Inverse variance weighted	49	-0.0157188	0.00596202	0.00837686	-0.0274044	-0.00403325	0.984404	0.972968	0.995975
	KneeHipOA	Weighted median	49	-0.00955994	0.000301244	5.12864e-221	-0.0101504	-0.0089695	0.990486	0.989901	0.991071
	KneeHipOA	Inverse variance weighted (multiplicative random effects)	49	-0.0157188	0.00596202	0.00837686	-0.0274044	-0.00403325	0.984404	0.972968	0.995975
	KneeHipOA	Weighted mode	49	-0.00841295	0.00143788	4.23173e-07	-0.0112312	-0.0055947	0.991622	0.988832	0.994421
	KneeHipOA	Simple mode	49	-0.0951836	0.00674241	1.03874e-18	-0.108399	-0.0819685	0.909206	0.89727	0.921301
	SpineOA	Inverse variance weighted	50	-0.0229377	0.0108936	0.0352379	-0.0442891	-0.00158625	0.977323	0.956677	0.998415
	SpineOA	Weighted median	50	-0.0180254	0.00121489	8.43594e-50	-0.0204066	-0.0156442	0.982136	0.9798	0.984478
	SpineOA	Inverse variance weighted (multiplicative random effects)	50	-0.0229377	0.0108936	0.0352379	-0.0442891	-0.00158625	0.977323	0.956677	0.998415
	SpineOA	Weighted mode	50	-0.0165063	0.00197949	5.8255e-11	-0.0203861	-0.0126265	0.983629	0.97982	0.987453
	SpineOA	Simple mode	50	-0.143886	0.00910303	7.13321e-21	-0.161728	-0.126045	0.865986	0.850672	0.881576
GCST90302135	KneeHipOA	Inverse variance weighted	41	0.0202869	0.00800859	0.0113047	0.00459002	0.0359837	1.02049	1.0046	1.03664
	KneeHipOA	Weighted median	41	0.0142228	0.00200189	1.20567e-12	0.0102991	0.0181465	1.01432	1.01035	1.01831
	KneeHipOA	Inverse variance weighted (multiplicative random effects)	41	0.0202869	0.00800859	0.0113047	0.00459002	0.0359837	1.02049	1.0046	1.03664
	KneeHipOA	Weighted mode	41	0.0164142	0.00139145	1.33874e-14	0.0136869	0.0191414	1.01655	1.01378	1.01933
	KneeHipOA	Simple mode	41	0.0860295	0.0065358	4.01776e-16	0.0732193	0.0988397	1.08984	1.07597	1.10389
	SpineOA	Inverse variance weighted	42	0.0397941	0.0163933	0.0152051	0.00766317	0.0719251	1.0406	1.00769	1.07457
	SpineOA	Weighted median	42	0.0305542	0.00163354	4.56396e-78	0.0273525	0.033756	1.03103	1.02773	1.03433
	SpineOA	Inverse variance weighted (multiplicative random effects)	42	0.0397941	0.0163933	0.0152051	0.00766317	0.0719251	1.0406	1.00769	1.07457
	SpineOA	Weighted mode	42	0.0340436	0.00202364	5.20482e-20	0.0300772	0.0380099	1.03463	1.03053	1.03874
	SpineOA	Simple mode	42	0.158332	0.0102358	1.0285e-18	0.13827	0.178394	1.17156	1.14829	1.1953
GCST90302153	THR	MR Egger	23	-0.0742009	0.0355405	0.0491849	-0.14386	-0.00454152	0.928485	0.866009	0.995469
	THR	Inverse variance weighted	23	-0.0364994	0.0162373	0.024584	-0.0683245	-0.00467436	0.964159	0.933957	0.995337
	THR	Weighted median	23	-0.0173721	0.00202925	1.12027e-17	-0.0213495	-0.0133948	0.982778	0.978877	0.986695
	THR	Inverse variance weighted (multiplicative random effects)	23	-0.0364994	0.0162373	0.024584	-0.0683245	-0.00467436	0.964159	0.933957	0.995337
	THR	Weighted mode	23	-0.0243373	0.00300005	4.68004e-08	-0.0302174	-0.0184572	0.975956	0.970235	0.981712
	THR	Simple mode	23	-0.110147	0.00599601	7.81371e-15	-0.121899	-0.0983947	0.895703	0.885238	0.906291
	TKR	Inverse variance weighted	23	-0.0414938	0.0141134	0.00328183	-0.069156	-0.0138315	0.959355	0.933181	0.986264
	TKR	Weighted median	23	-0.0286449	0.00152083	3.8999e-79	-0.0316257	-0.0256641	0.971761	0.968869	0.974662
	TKR	Inverse variance weighted (multiplicative random effects)	23	-0.0414938	0.0141134	0.00328183	-0.069156	-0.0138315	0.959355	0.933181	0.986264
	TKR	Weighted mode	23	-0.0384094	0.00347207	1.86503e-10	-0.0452146	-0.0316041	0.962319	0.955792	0.96889
	TKR	Simple mode	23	-0.0743117	0.00557317	5.11947e-12	-0.0852351	-0.0633883	0.928382	0.918296	0.938579

## Sheet: Table S8
Sensitivity analyses of ALL forward MR
Exposure	Outcome	method	nSNPs	Beta	se	pvalue	lo_ci	up_ci	OR	OR_lci95	OR_uci95
GCST90301941	AllOA	MR Egger	6	0.141581	0.0498105	0.0467547	0.0439519	0.239209	1.15209	1.04493	1.27024
GCST90301941	AllOA	Inverse variance weighted	6	-0.0022407	0.010931	0.837583	-0.0236655	0.0191841	0.997762	0.976612	1.01937
GCST90301941	AllOA	Weighted median	6	0.00431165	0.000679788	2.25859e-10	0.00297927	0.00564404	1.00432	1.00298	1.00566
GCST90301941	AllOA	Inverse variance weighted (multiplicative random effects)	6	-0.0022407	0.010931	0.837583	-0.0236655	0.0191841	0.997762	0.976612	1.01937
GCST90301941	AllOA	Weighted mode	6	0.00562438	0.000822786	0.00102237	0.00401172	0.00723704	1.00564	1.00402	1.00726
GCST90301941	AllOA	Simple mode	6	-0.0694371	0.00816817	0.000370377	-0.0854467	-0.0534275	0.932919	0.918102	0.947975
GCST90301941	FingerOA	MR Egger	6	0.291689	0.276593	0.351103	-0.250433	0.833811	1.33869	0.778464	2.30208
GCST90301941	FingerOA	Inverse variance weighted	6	-0.19047	0.0911334	0.0366168	-0.369091	-0.0118484	0.826571	0.691362	0.988222
GCST90301941	FingerOA	Weighted median	6	-0.198052	0.0174294	6.38731e-30	-0.232213	-0.16389	0.820327	0.792777	0.848835
GCST90301941	FingerOA	Inverse variance weighted (multiplicative random effects)	6	-0.19047	0.0911334	0.0366168	-0.369091	-0.0118484	0.826571	0.691362	0.988222
GCST90301941	FingerOA	Weighted mode	6	-0.190018	0.0153255	6.0478e-05	-0.220056	-0.15998	0.826944	0.802473	0.85216
GCST90301941	FingerOA	Simple mode	6	-0.28412	0.0307732	0.000250361	-0.344436	-0.223804	0.752676	0.70862	0.799471
GCST90301941	HandOA	MR Egger	6	-0.00101762	0.14213	0.99463	-0.279593	0.277557	0.998983	0.756092	1.3199
GCST90301941	HandOA	Inverse variance weighted	6	-0.0467893	0.0559573	0.403064	-0.156466	0.062887	0.954288	0.855161	1.06491
GCST90301941	HandOA	Weighted median	6	-0.0553611	0.0126756	1.2565e-05	-0.0802051	-0.030517	0.946143	0.922927	0.969944
GCST90301941	HandOA	Inverse variance weighted (multiplicative random effects)	6	-0.0467893	0.0559573	0.403064	-0.156466	0.062887	0.954288	0.855161	1.06491
GCST90301941	HandOA	Weighted mode	6	-0.038452	0.00924411	0.00882736	-0.0565704	-0.0203335	0.962278	0.945	0.979872
GCST90301941	HandOA	Simple mode	6	-0.105373	0.0174818	0.00180858	-0.139638	-0.071109	0.899988	0.869673	0.93136
GCST90301941	HipOA	MR Egger	6	-0.11374	0.0903546	0.276555	-0.290835	0.0633554	0.89249	0.747639	1.06541
GCST90301941	HipOA	Inverse variance weighted	6	-0.00482487	0.0206833	0.815549	-0.0453641	0.0357143	0.995187	0.955649	1.03636
GCST90301941	HipOA	Weighted median	6	-0.0117976	0.00190699	6.15266e-10	-0.0155353	-0.00805985	0.988272	0.984585	0.991973
GCST90301941	HipOA	Inverse variance weighted (multiplicative random effects)	6	-0.00482487	0.0206833	0.815549	-0.0453641	0.0357143	0.995187	0.955649	1.03636
GCST90301941	HipOA	Weighted mode	6	-0.0141705	0.0024923	0.00234549	-0.0190554	-0.00928561	0.985929	0.981125	0.990757
GCST90301941	HipOA	Simple mode	6	-0.57636	0.124842	0.00575247	-0.821051	-0.33167	0.56194	0.439969	0.717724
GCST90301941	KneeHipOA	MR Egger	6	-0.0152073	0.139666	0.918539	-0.288953	0.258539	0.984908	0.749047	1.29504
GCST90301941	KneeHipOA	Inverse variance weighted	6	0.00868966	0.0237845	0.714851	-0.037928	0.0553074	1.00873	0.962782	1.05687
GCST90301941	KneeHipOA	Weighted median	6	0.00828716	0.00324783	0.0107231	0.00192141	0.0146529	1.00832	1.00192	1.01476
GCST90301941	KneeHipOA	Inverse variance weighted (multiplicative random effects)	6	0.00868966	0.0237845	0.714851	-0.037928	0.0553074	1.00873	0.962782	1.05687
GCST90301941	KneeHipOA	Weighted mode	6	0.008066	0.00316113	0.0511654	0.00187018	0.0142618	1.0081	1.00187	1.01436
GCST90301941	KneeHipOA	Simple mode	6	-0.0111963	0.00701163	0.171197	-0.024939	0.00254653	0.988866	0.975369	1.00255
GCST90301941	KneeOA	MR Egger	6	0.0142779	0.0276616	0.632962	-0.0399388	0.0684946	1.01438	0.960848	1.07089
GCST90301941	KneeOA	Inverse variance weighted	6	0.0161508	0.013226	0.222031	-0.00977206	0.0420737	1.01628	0.990276	1.04297
GCST90301941	KneeOA	Weighted median	6	0.0162626	0.00188623	6.59419e-18	0.0125656	0.0199596	1.0164	1.01264	1.02016
GCST90301941	KneeOA	Inverse variance weighted (multiplicative random effects)	6	0.0161508	0.013226	0.222031	-0.00977206	0.0420737	1.01628	0.990276	1.04297
GCST90301941	KneeOA	Weighted mode	6	0.0150029	0.00179691	0.000403201	0.011481	0.0185249	1.01512	1.01155	1.0187
GCST90301941	KneeOA	Simple mode	6	0.0150029	0.00651965	0.069669	0.00222443	0.0277815	1.01512	1.00223	1.02817
GCST90301941	SpineOA	MR Egger	6	0.484251	0.241992	0.11597	0.00994653	0.958555	1.62296	1.01	2.60792
GCST90301941	SpineOA	Inverse variance weighted	6	0.0541757	0.0601773	0.367978	-0.0637718	0.172123	1.05567	0.938219	1.18782
GCST90301941	SpineOA	Weighted median	6	0.052172	0.018614	0.00506559	0.0156885	0.0886556	1.05356	1.01581	1.0927
GCST90301941	SpineOA	Inverse variance weighted (multiplicative random effects)	6	0.0541757	0.0601773	0.367978	-0.0637718	0.172123	1.05567	0.938219	1.18782
GCST90301941	SpineOA	Weighted mode	6	0.0418112	0.0108216	0.0118359	0.0206008	0.0630217	1.0427	1.02081	1.06505
GCST90301941	SpineOA	Simple mode	6	0.138982	0.0120616	8.632e-05	0.115342	0.162623	1.1491	1.12226	1.17659
GCST90301941	THR	MR Egger	6	-0.508575	0.327043	0.194905	-1.14958	0.132429	0.601352	0.31677	1.1416
GCST90301941	THR	Inverse variance weighted	6	-0.095656	0.0910103	0.293238	-0.274036	0.0827242	0.908777	0.760305	1.08624
GCST90301941	THR	Weighted median	6	-0.111446	0.0167513	2.87161e-11	-0.144279	-0.0786138	0.894539	0.865646	0.924397
GCST90301941	THR	Inverse variance weighted (multiplicative random effects)	6	-0.095656	0.0910103	0.293238	-0.274036	0.0827242	0.908777	0.760305	1.08624
GCST90301941	THR	Weighted mode	6	-0.138567	0.0182641	0.000631505	-0.174364	-0.102769	0.870605	0.839991	0.902335
GCST90301941	THR	Simple mode	6	-0.662193	0.0594039	0.000101325	-0.778625	-0.545762	0.515719	0.459037	0.5794
GCST90301941	ThumbOA	MR Egger	6	0.17228	0.534618	0.763404	-0.875572	1.22013	1.18801	0.416624	3.38764
GCST90301941	ThumbOA	Inverse variance weighted	6	-0.14224	0.102101	0.163581	-0.342358	0.0578782	0.867413	0.710094	1.05959
GCST90301941	ThumbOA	Weighted median	6	-0.170644	0.0192242	6.89738e-19	-0.208324	-0.132965	0.843121	0.811944	0.875496
GCST90301941	ThumbOA	Inverse variance weighted (multiplicative random effects)	6	-0.14224	0.102101	0.163581	-0.342358	0.0578782	0.867413	0.710094	1.05959
GCST90301941	ThumbOA	Weighted mode	6	-0.173343	0.0191515	0.000275175	-0.210879	-0.135806	0.84085	0.809872	0.873012
GCST90301941	ThumbOA	Simple mode	6	-0.421861	0.0801638	0.00329212	-0.578982	-0.264739	0.655825	0.560469	0.767406
GCST90301941	TJR	MR Egger	6	0.0964359	0.296408	0.761225	-0.484525	0.677396	1.10124	0.61599	1.96875
GCST90301941	TJR	Inverse variance weighted	6	0.0442901	0.0792596	0.576299	-0.111059	0.199639	1.04529	0.894886	1.22096
GCST90301941	TJR	Weighted median	6	0.0825701	0.0141008	4.74942e-09	0.0549326	0.110208	1.08607	1.05647	1.11651
GCST90301941	TJR	Inverse variance weighted (multiplicative random effects)	6	0.0442901	0.0792596	0.576299	-0.111059	0.199639	1.04529	0.894886	1.22096
GCST90301941	TJR	Weighted mode	6	0.101407	0.0137731	0.000725946	0.0744116	0.128402	1.10673	1.07725	1.13701
GCST90301941	TJR	Simple mode	6	-0.32334	0.101476	0.0243636	-0.522233	-0.124448	0.723728	0.593195	0.882985
GCST90301941	TKR	MR Egger	6	-0.0424321	0.0568745	0.497087	-0.153906	0.069042	0.958456	0.857353	1.07148
GCST90301941	TKR	Inverse variance weighted	6	-0.0627093	0.0254216	0.0136337	-0.112536	-0.0128829	0.939217	0.893566	0.9872
GCST90301941	TKR	Weighted median	6	-0.0491536	0.00611883	9.49954e-16	-0.0611465	-0.0371606	0.952035	0.940685	0.963521
GCST90301941	TKR	Inverse variance weighted (multiplicative random effects)	6	-0.0627093	0.0254216	0.0136337	-0.112536	-0.0128829	0.939217	0.893566	0.9872
GCST90301941	TKR	Weighted mode	6	-0.057285	0.00549453	0.000139916	-0.0680543	-0.0465158	0.944325	0.93421	0.95455
GCST90301941	TKR	Simple mode	6	-0.0984103	0.010896	0.000277984	-0.119766	-0.0770542	0.906277	0.887128	0.92584
GCST90301942	AllOA	MR Egger	11	0.0271405	0.0252552	0.310497	-0.0223597	0.0766407	1.02751	0.977888	1.07965
GCST90301942	AllOA	Inverse variance weighted	11	0.00207767	0.00946761	0.826299	-0.0164788	0.0206342	1.00208	0.983656	1.02085
GCST90301942	AllOA	Weighted median	11	0.00414413	0.000512961	6.53891e-16	0.00313872	0.00514953	1.00415	1.00314	1.00516
GCST90301942	AllOA	Inverse variance weighted (multiplicative random effects)	11	0.00207767	0.00946761	0.826299	-0.0164788	0.0206342	1.00208	0.983656	1.02085
GCST90301942	AllOA	Weighted mode	11	0.00490682	0.00110777	0.00127519	0.0027356	0.00707805	1.00492	1.00274	1.0071
GCST90301942	AllOA	Simple mode	11	0.153531	0.0243954	8.98404e-05	0.105716	0.201346	1.16594	1.11151	1.22305
GCST90301942	FingerOA	MR Egger	11	-0.295397	0.211486	0.195967	-0.70991	0.119116	0.744236	0.491689	1.1265
GCST90301942	FingerOA	Inverse variance weighted	11	0.0224437	0.0909592	0.805106	-0.155836	0.200724	1.0227	0.855699	1.22229
GCST90301942	FingerOA	Weighted median	11	-0.0336029	0.0164204	0.040716	-0.0657868	-0.00141889	0.966955	0.93633	0.998582
GCST90301942	FingerOA	Inverse variance weighted (multiplicative random effects)	11	0.0224437	0.0909592	0.805106	-0.155836	0.200724	1.0227	0.855699	1.22229
GCST90301942	FingerOA	Weighted mode	11	-0.0532369	0.013023	0.00218643	-0.0787619	-0.0277119	0.948155	0.92426	0.972669
GCST90301942	FingerOA	Simple mode	11	0.0996414	0.0794412	0.238266	-0.0560633	0.255346	1.10477	0.945479	1.29091
GCST90301942	HandOA	MR Egger	11	-0.026268	0.156561	0.870465	-0.333127	0.280592	0.974074	0.716679	1.32391
GCST90301942	HandOA	Inverse variance weighted	11	0.0348027	0.0721937	0.629754	-0.106697	0.176302	1.03542	0.898798	1.1928
GCST90301942	HandOA	Weighted median	11	0.0534597	0.00940678	1.3227e-08	0.0350224	0.071897	1.05491	1.03564	1.07454
GCST90301942	HandOA	Inverse variance weighted (multiplicative random effects)	11	0.0348027	0.0721937	0.629754	-0.106697	0.176302	1.03542	0.898798	1.1928
GCST90301942	HandOA	Weighted mode	11	0.067195	0.0107592	9.56262e-05	0.046107	0.088283	1.0695	1.04719	1.0923
GCST90301942	HandOA	Simple mode	11	0.26444	0.0464671	0.000200802	0.173364	0.355515	1.3027	1.1893	1.42692
GCST90301942	HipOA	MR Egger	11	0.0555331	0.0479912	0.276998	-0.0385296	0.149596	1.0571	0.962203	1.16136
GCST90301942	HipOA	Inverse variance weighted	11	-0.0286141	0.0217207	0.187715	-0.0711867	0.0139584	0.971791	0.931288	1.01406
GCST90301942	HipOA	Weighted median	11	-0.0156243	0.00140087	6.90027e-29	-0.01837	-0.0128786	0.984497	0.981798	0.987204
GCST90301942	HipOA	Inverse variance weighted (multiplicative random effects)	11	-0.0286141	0.0217207	0.187715	-0.0711867	0.0139584	0.971791	0.931288	1.01406
GCST90301942	HipOA	Weighted mode	11	-0.0155402	0.00207389	2.07885e-05	-0.0196051	-0.0114754	0.98458	0.980586	0.98859
GCST90301942	HipOA	Simple mode	11	-0.137983	0.0200758	4.33441e-05	-0.177331	-0.0986342	0.871114	0.837502	0.906074
GCST90301942	KneeHipOA	MR Egger	11	0.169819	0.0882607	0.086492	-0.00317203	0.34281	1.18509	0.996833	1.4089
GCST90301942	KneeHipOA	Inverse variance weighted	11	0.0592044	0.042591	0.164507	-0.0242738	0.142683	1.06099	0.976018	1.15336
GCST90301942	KneeHipOA	Weighted median	11	0.0952271	0.00847913	2.8798e-29	0.078608	0.111846	1.09991	1.08178	1.11834
GCST90301942	KneeHipOA	Inverse variance weighted (multiplicative random effects)	11	0.0592044	0.042591	0.164507	-0.0242738	0.142683	1.06099	0.976018	1.15336
GCST90301942	KneeHipOA	Weighted mode	11	0.102158	0.00746834	8.45152e-08	0.0875204	0.116796	1.10756	1.09146	1.12389
GCST90301942	KneeHipOA	Simple mode	11	0.232968	0.0346525	5.2137e-05	0.165049	0.300887	1.26234	1.17945	1.35106
GCST90301942	KneeOA	MR Egger	11	0.188226	0.0630093	0.0152685	0.0647274	0.311724	1.20711	1.06687	1.36578
GCST90301942	KneeOA	Inverse variance weighted	11	0.0194502	0.0340714	0.56809	-0.0473297	0.0862301	1.01964	0.953773	1.09006
GCST90301942	KneeOA	Weighted median	11	0.0472731	0.00728227	8.49687e-11	0.0329998	0.0615464	1.04841	1.03355	1.06348
GCST90301942	KneeOA	Inverse variance weighted (multiplicative random effects)	11	0.0194502	0.0340714	0.56809	-0.0473297	0.0862301	1.01964	0.953773	1.09006
GCST90301942	KneeOA	Weighted mode	11	0.0409689	0.00576636	3.27647e-05	0.0296669	0.052271	1.04182	1.03011	1.05366
GCST90301942	KneeOA	Simple mode	11	0.0844228	0.0426288	0.0758201	0.000870327	0.167975	1.08809	1.00087	1.18291
GCST90301942	SpineOA	MR Egger	11	0.108605	0.070077	0.155601	-0.0287457	0.245956	1.11472	0.971664	1.27884
GCST90301942	SpineOA	Inverse variance weighted	11	-0.0106305	0.0209405	0.611699	-0.0516739	0.030413	0.989426	0.949638	1.03088
GCST90301942	SpineOA	Weighted median	11	-0.0112498	0.00148044	2.98466e-14	-0.0141515	-0.00834817	0.988813	0.985948	0.991687
GCST90301942	SpineOA	Inverse variance weighted (multiplicative random effects)	11	-0.0106305	0.0209405	0.611699	-0.0516739	0.030413	0.989426	0.949638	1.03088
GCST90301942	SpineOA	Weighted mode	11	-0.0102501	0.0019007	0.000304496	-0.0139755	-0.00652478	0.989802	0.986122	0.993496
GCST90301942	SpineOA	Simple mode	11	-0.0874128	0.00911472	2.32922e-06	-0.105278	-0.0695479	0.916299	0.900075	0.932815
GCST90301942	THR	MR Egger	11	-0.0547521	0.151505	0.726148	-0.351702	0.242198	0.94672	0.70349	1.27405
GCST90301942	THR	Inverse variance weighted	11	-0.0311763	0.037729	0.408621	-0.105125	0.0427725	0.969305	0.900212	1.0437
GCST90301942	THR	Weighted median	11	-0.0225285	0.00827273	0.00646482	-0.0387431	-0.00631395	0.977723	0.961998	0.993706
GCST90301942	THR	Inverse variance weighted (multiplicative random effects)	11	-0.0311763	0.037729	0.408621	-0.105125	0.0427725	0.969305	0.900212	1.0437
GCST90301942	THR	Weighted mode	11	-0.0216563	0.00519066	0.0019114	-0.0318299	-0.0114826	0.978577	0.968671	0.988583
GCST90301942	THR	Simple mode	11	-0.128621	0.0121982	9.75926e-07	-0.152529	-0.104712	0.879307	0.858534	0.900584
GCST90301942	ThumbOA	MR Egger	11	-0.307917	0.249404	0.248237	-0.796748	0.180914	0.734976	0.450792	1.19831
GCST90301942	ThumbOA	Inverse variance weighted	11	-0.0164937	0.0399075	0.679388	-0.0947123	0.0617249	0.983642	0.909635	1.06367
GCST90301942	ThumbOA	Weighted median	11	-0.0116476	0.0034683	0.000784196	-0.0184455	-0.00484977	0.98842	0.981724	0.995162
GCST90301942	ThumbOA	Inverse variance weighted (multiplicative random effects)	11	-0.0164937	0.0399075	0.679388	-0.0947123	0.0617249	0.983642	0.909635	1.06367
GCST90301942	ThumbOA	Weighted mode	11	-0.0132163	0.00514471	0.0279428	-0.0232999	-0.00313267	0.986871	0.976969	0.996872
GCST90301942	ThumbOA	Simple mode	11	-0.133087	0.0487186	0.02113	-0.228575	-0.0375984	0.875389	0.795667	0.9631
GCST90301942	TJR	MR Egger	11	0.172821	0.13706	0.239044	-0.095816	0.441457	1.18865	0.908631	1.55497
GCST90301942	TJR	Inverse variance weighted	11	0.0086333	0.0221579	0.696813	-0.0347961	0.0520627	1.00867	0.965802	1.05344
GCST90301942	TJR	Weighted median	11	-0.00955948	0.00174547	4.3321e-08	-0.0129806	-0.00613837	0.990486	0.987103	0.99388
GCST90301942	TJR	Inverse variance weighted (multiplicative random effects)	11	0.0086333	0.0221579	0.696813	-0.0347961	0.0520627	1.00867	0.965802	1.05344
GCST90301942	TJR	Weighted mode	11	-0.00923627	0.00190511	0.000673226	-0.0129703	-0.00550226	0.990806	0.987113	0.994513
GCST90301942	TJR	Simple mode	11	0.217198	0.027452	1.29723e-05	0.163392	0.271004	1.24259	1.1775	1.31128
GCST90301942	TKR	MR Egger	11	0.223556	0.170122	0.221321	-0.109884	0.556996	1.25052	0.895938	1.74542
GCST90301942	TKR	Inverse variance weighted	11	0.00924663	0.0293722	0.752907	-0.0483229	0.0668162	1.00929	0.952826	1.0691
GCST90301942	TKR	Weighted median	11	-0.00838908	0.00153225	4.3751e-08	-0.0113923	-0.00538586	0.991646	0.988672	0.994629
GCST90301942	TKR	Inverse variance weighted (multiplicative random effects)	11	0.00924663	0.0293722	0.752907	-0.0483229	0.0668162	1.00929	0.952826	1.0691
GCST90301942	TKR	Weighted mode	11	-0.00798116	0.00216795	0.00423631	-0.0122303	-0.00373198	0.992051	0.987844	0.996275
GCST90301942	TKR	Simple mode	11	0.270246	0.0434385	9.86653e-05	0.185107	0.355385	1.31029	1.20335	1.42673
GCST90301943	AllOA	MR Egger	40	0.0177783	0.0245986	0.474269	-0.0304351	0.0659916	1.01794	0.970023	1.06822
GCST90301943	AllOA	Inverse variance weighted	40	0.00234614	0.00530612	0.658375	-0.00805385	0.0127461	1.00235	0.991978	1.01283
GCST90301943	AllOA	Weighted median	40	0.00395851	0.000433223	6.40062e-20	0.00310939	0.00480763	1.00397	1.00311	1.00482
GCST90301943	AllOA	Inverse variance weighted (multiplicative random effects)	40	0.00234614	0.00530612	0.658375	-0.00805385	0.0127461	1.00235	0.991978	1.01283
GCST90301943	AllOA	Weighted mode	40	0.00392828	0.00118831	0.00203945	0.00159919	0.00625738	1.00394	1.0016	1.00628
GCST90301943	AllOA	Simple mode	40	-0.00578547	0.00434892	0.191139	-0.0143094	0.00273842	0.994231	0.985793	1.00274
GCST90301943	FingerOA	MR Egger	40	-0.00678037	0.0792913	0.932303	-0.162191	0.148631	0.993243	0.850279	1.16024
GCST90301943	FingerOA	Inverse variance weighted	40	-0.011515	0.0282908	0.68399	-0.0669651	0.043935	0.988551	0.935228	1.04491
GCST90301943	FingerOA	Weighted median	40	-0.00904833	0.00364109	0.012953	-0.0161849	-0.00191179	0.990992	0.983945	0.99809
GCST90301943	FingerOA	Inverse variance weighted (multiplicative random effects)	40	-0.011515	0.0282908	0.68399	-0.0669651	0.043935	0.988551	0.935228	1.04491
GCST90301943	FingerOA	Weighted mode	40	-0.0137018	0.00383374	0.000955435	-0.021216	-0.0061877	0.986392	0.979008	0.993831
GCST90301943	FingerOA	Simple mode	40	-0.0689879	0.0226703	0.00417748	-0.113422	-0.0245541	0.933338	0.892774	0.975745
GCST90301943	HandOA	MR Egger	40	0.000316712	0.0199102	0.987392	-0.0387073	0.0393408	1.00032	0.962032	1.04012
GCST90301943	HandOA	Inverse variance weighted	40	-0.00542778	0.0108265	0.616129	-0.0266477	0.0157921	0.994587	0.973704	1.01592
GCST90301943	HandOA	Weighted median	40	-0.00130606	0.000496527	0.00852859	-0.00227925	-0.000332869	0.998695	0.997723	0.999667
GCST90301943	HandOA	Inverse variance weighted (multiplicative random effects)	40	-0.00542778	0.0108265	0.616129	-0.0266477	0.0157921	0.994587	0.973704	1.01592
GCST90301943	HandOA	Weighted mode	40	-0.00589316	0.00284705	0.0451292	-0.0114734	-0.000312937	0.994124	0.988592	0.999687
GCST90301943	HandOA	Simple mode	40	-0.0949006	0.0163764	9.97822e-07	-0.126998	-0.0628029	0.909463	0.880735	0.939129
GCST90301943	HipOA	MR Egger	40	0.00436006	0.0183978	0.813939	-0.0316996	0.0404197	1.00437	0.968798	1.04125
GCST90301943	HipOA	Inverse variance weighted	40	-0.000432023	0.00599976	0.942597	-0.0121915	0.0113275	0.999568	0.987882	1.01139
GCST90301943	HipOA	Weighted median	40	0.000963286	0.000176331	4.68341e-08	0.000617676	0.0013089	1.00096	1.00062	1.00131
GCST90301943	HipOA	Inverse variance weighted (multiplicative random effects)	40	-0.000432023	0.00599976	0.942597	-0.0121915	0.0113275	0.999568	0.987882	1.01139
GCST90301943	HipOA	Weighted mode	40	0.00268145	0.00204445	0.197333	-0.00132567	0.00668858	1.00269	0.998675	1.00671
GCST90301943	HipOA	Simple mode	40	0.00268145	0.00722639	0.712598	-0.0114823	0.0168452	1.00269	0.988583	1.01699
GCST90301943	KneeHipOA	MR Egger	40	0.00689475	0.03728	0.854256	-0.0661741	0.0799636	1.00692	0.935968	1.08325
GCST90301943	KneeHipOA	Inverse variance weighted	40	-0.00136559	0.00449057	0.76105	-0.0101671	0.00743592	0.998635	0.989884	1.00746
GCST90301943	KneeHipOA	Weighted median	40	-0.00174179	0.000491631	0.000395786	-0.00270539	-0.000778192	0.99826	0.997298	0.999222
GCST90301943	KneeHipOA	Inverse variance weighted (multiplicative random effects)	40	-0.00136559	0.00449057	0.76105	-0.0101671	0.00743592	0.998635	0.989884	1.00746
GCST90301943	KneeHipOA	Weighted mode	40	-0.00142156	0.00215869	0.514068	-0.00565259	0.00280947	0.998579	0.994363	1.00281
GCST90301943	KneeHipOA	Simple mode	40	-0.0177831	0.00876339	0.049297	-0.0349594	-0.000606885	0.982374	0.965645	0.999393
GCST90301943	KneeOA	MR Egger	40	-0.0669137	0.0485352	0.176061	-0.162043	0.0282153	0.935276	0.850405	1.02862
GCST90301943	KneeOA	Inverse variance weighted	40	-0.0103473	0.0142788	0.46866	-0.0383337	0.0176392	0.989706	0.962392	1.0178
GCST90301943	KneeOA	Weighted median	40	-0.0316514	0.00261843	1.22291e-33	-0.0367835	-0.0265193	0.968844	0.963885	0.973829
GCST90301943	KneeOA	Inverse variance weighted (multiplicative random effects)	40	-0.0103473	0.0142788	0.46866	-0.0383337	0.0176392	0.989706	0.962392	1.0178
GCST90301943	KneeOA	Weighted mode	40	-0.019264	0.00933695	0.0457957	-0.0375644	-0.000963558	0.98092	0.963132	0.999037
GCST90301943	KneeOA	Simple mode	40	0.0214512	0.0166443	0.20506	-0.0111716	0.054074	1.02168	0.988891	1.05556
GCST90301943	SpineOA	MR Egger	40	-0.0203106	0.0326869	0.538069	-0.0843769	0.0437558	0.979894	0.919085	1.04473
GCST90301943	SpineOA	Inverse variance weighted	40	-0.00727449	0.0132538	0.583101	-0.033252	0.018703	0.992752	0.967295	1.01888
GCST90301943	SpineOA	Weighted median	40	-0.00632811	0.000689593	4.44965e-20	-0.00767971	-0.00497651	0.993692	0.99235	0.995036
GCST90301943	SpineOA	Inverse variance weighted (multiplicative random effects)	40	-0.00727449	0.0132538	0.583101	-0.033252	0.018703	0.992752	0.967295	1.01888
GCST90301943	SpineOA	Weighted mode	40	-0.00646983	0.00270713	0.0217812	-0.0117758	-0.00116385	0.993551	0.988293	0.998837
GCST90301943	SpineOA	Simple mode	40	-0.034936	0.0385125	0.369907	-0.11042	0.0405485	0.965667	0.895458	1.04138
GCST90301943	THR	MR Egger	40	0.0026686	0.0463977	0.954436	-0.0882708	0.093608	1.00267	0.915513	1.09813
GCST90301943	THR	Inverse variance weighted	40	-0.000271326	0.0149131	0.985484	-0.0295009	0.0289583	0.999729	0.97093	1.02938
GCST90301943	THR	Weighted median	40	-0.00306102	0.00146151	0.0362231	-0.00592559	-0.000196448	0.996944	0.994092	0.999804
GCST90301943	THR	Inverse variance weighted (multiplicative random effects)	40	-0.000271326	0.0149131	0.985484	-0.0295009	0.0289583	0.999729	0.97093	1.02938
GCST90301943	THR	Weighted mode	40	-0.00379597	0.00257721	0.148804	-0.00884731	0.00125537	0.996211	0.991192	1.00126
GCST90301943	THR	Simple mode	40	0.114014	0.0264899	0.000109193	0.0620933	0.165934	1.12077	1.06406	1.18049
GCST90301943	ThumbOA	MR Egger	40	-0.0127122	0.0563864	0.822839	-0.123229	0.0978051	0.987368	0.884061	1.10275
GCST90301943	ThumbOA	Inverse variance weighted	40	0.00150992	0.0151675	0.920702	-0.0282184	0.0312382	1.00151	0.972176	1.03173
GCST90301943	ThumbOA	Weighted median	40	0.0048094	0.000682189	1.78983e-12	0.00347231	0.00614649	1.00482	1.00348	1.00617
GCST90301943	ThumbOA	Inverse variance weighted (multiplicative random effects)	40	0.00150992	0.0151675	0.920702	-0.0282184	0.0312382	1.00151	0.972176	1.03173
GCST90301943	ThumbOA	Weighted mode	40	0.00752986	0.00321316	0.0242982	0.00123208	0.0138276	1.00756	1.00123	1.01392
GCST90301943	ThumbOA	Simple mode	40	-0.060264	0.019292	0.00336134	-0.0980763	-0.0224517	0.941516	0.90658	0.977798
GCST90301943	TJR	MR Egger	40	0.00534022	0.0745456	0.943267	-0.140769	0.15145	1.00535	0.86869	1.16352
GCST90301943	TJR	Inverse variance weighted	40	0.00245536	0.0167562	0.8835	-0.0303868	0.0352976	1.00246	0.97007	1.03593
GCST90301943	TJR	Weighted median	40	0.0145345	0.0016936	9.32484e-18	0.011215	0.0178539	1.01464	1.01128	1.01801
GCST90301943	TJR	Inverse variance weighted (multiplicative random effects)	40	0.00245536	0.0167562	0.8835	-0.0303868	0.0352976	1.00246	0.97007	1.03593
GCST90301943	TJR	Weighted mode	40	0.0142226	0.00260824	2.97478e-06	0.00911044	0.0193347	1.01432	1.00915	1.01952
GCST90301943	TJR	Simple mode	40	-0.102735	0.0218764	3.2507e-05	-0.145613	-0.0598572	0.902366	0.864492	0.941899
GCST90301943	TKR	MR Egger	40	-0.0298162	0.0855922	0.729499	-0.197577	0.137945	0.970624	0.820717	1.14791
GCST90301943	TKR	Inverse variance weighted	40	0.0138407	0.0186122	0.457096	-0.0226392	0.0503205	1.01394	0.977615	1.05161
GCST90301943	TKR	Weighted median	40	0.0112162	0.00143286	4.96331e-15	0.00840778	0.0140246	1.01128	1.00844	1.01412
GCST90301943	TKR	Inverse variance weighted (multiplicative random effects)	40	0.0138407	0.0186122	0.457096	-0.0226392	0.0503205	1.01394	0.977615	1.05161
GCST90301943	TKR	Weighted mode	40	0.0138938	0.0103177	0.185884	-0.00632889	0.0341165	1.01399	0.993691	1.03471
GCST90301943	TKR	Simple mode	40	0.118048	0.0286354	0.000189553	0.0619231	0.174174	1.1253	1.06388	1.19026
GCST90301944	AllOA	MR Egger	18	-0.00107543	0.034216	0.975315	-0.0681388	0.065988	0.998925	0.934131	1.06821
GCST90301944	AllOA	Inverse variance weighted	18	-0.0033585	0.0174656	0.847513	-0.037591	0.030874	0.996647	0.963107	1.03136
GCST90301944	AllOA	Weighted median	18	-0.00382328	0.00508273	0.451925	-0.0137854	0.00613887	0.996184	0.986309	1.00616
GCST90301944	AllOA	Inverse variance weighted (multiplicative random effects)	18	-0.0033585	0.0174656	0.847513	-0.037591	0.030874	0.996647	0.963107	1.03136
GCST90301944	AllOA	Weighted mode	18	-0.00189431	0.0033109	0.574714	-0.00838367	0.00459506	0.998107	0.991651	1.00461
GCST90301944	AllOA	Simple mode	18	-0.0324558	0.0331896	0.341841	-0.0975074	0.0325959	0.968065	0.907096	1.03313
GCST90301944	FingerOA	MR Egger	18	0.177271	0.118483	0.154073	-0.0549556	0.409498	1.19395	0.946527	1.50606
GCST90301944	FingerOA	Inverse variance weighted	18	0.0251626	0.048369	0.60291	-0.0696407	0.119966	1.02548	0.932729	1.12746
GCST90301944	FingerOA	Weighted median	18	-0.0050108	0.00825939	0.544064	-0.0211992	0.0111776	0.995002	0.979024	1.01124
GCST90301944	FingerOA	Inverse variance weighted (multiplicative random effects)	18	0.0251626	0.048369	0.60291	-0.0696407	0.119966	1.02548	0.932729	1.12746
GCST90301944	FingerOA	Weighted mode	18	0.00649343	0.00597747	0.292503	-0.00522241	0.0182093	1.00651	0.994791	1.01838
GCST90301944	FingerOA	Simple mode	18	0.25645	0.0366719	2.16558e-06	0.184573	0.328327	1.29233	1.2027	1.38864
GCST90301944	HandOA	MR Egger	18	-0.0068546	0.0271639	0.80399	-0.0600959	0.0463867	0.993169	0.941674	1.04748
GCST90301944	HandOA	Inverse variance weighted	18	0.00472148	0.0137348	0.731027	-0.0221988	0.0316418	1.00473	0.978046	1.03215
GCST90301944	HandOA	Weighted median	18	0.00179219	0.000348306	2.66877e-07	0.00110951	0.00247487	1.00179	1.00111	1.00248
GCST90301944	HandOA	Inverse variance weighted (multiplicative random effects)	18	0.00472148	0.0137348	0.731027	-0.0221988	0.0316418	1.00473	0.978046	1.03215
GCST90301944	HandOA	Weighted mode	18	0.000313712	0.00209945	0.882976	-0.0038012	0.00442863	1.00031	0.996206	1.00444
GCST90301944	HandOA	Simple mode	18	0.197925	0.0387531	8.75893e-05	0.121969	0.273881	1.21887	1.12972	1.31506
GCST90301944	HipOA	MR Egger	18	-0.103372	0.0583937	0.0957338	-0.217823	0.01108	0.901792	0.804267	1.01114
GCST90301944	HipOA	Inverse variance weighted	18	-0.0124027	0.0308982	0.688121	-0.0729632	0.0481577	0.987674	0.929635	1.04934
GCST90301944	HipOA	Weighted median	18	-0.00531338	0.00492757	0.280902	-0.0149714	0.00434466	0.994701	0.98514	1.00435
GCST90301944	HipOA	Inverse variance weighted (multiplicative random effects)	18	-0.0124027	0.0308982	0.688121	-0.0729632	0.0481577	0.987674	0.929635	1.04934
GCST90301944	HipOA	Weighted mode	18	-0.00631649	0.00412411	0.144018	-0.0143998	0.00176677	0.993703	0.985703	1.00177
GCST90301944	HipOA	Simple mode	18	0.221406	0.0330091	3.67916e-06	0.156709	0.286104	1.24783	1.16965	1.33123
GCST90301944	KneeHipOA	MR Egger	18	0.00997821	0.0273507	0.720019	-0.0436291	0.0635855	1.01003	0.957309	1.06565
GCST90301944	KneeHipOA	Inverse variance weighted	18	0.0188166	0.0151026	0.212796	-0.0107846	0.0484178	1.01899	0.989273	1.04961
GCST90301944	KneeHipOA	Weighted median	18	0.00985693	0.00212377	3.46337e-06	0.00569433	0.0140195	1.00991	1.00571	1.01412
GCST90301944	KneeHipOA	Inverse variance weighted (multiplicative random effects)	18	0.0188166	0.0151026	0.212796	-0.0107846	0.0484178	1.01899	0.989273	1.04961
GCST90301944	KneeHipOA	Weighted mode	18	0.00709849	0.00192383	0.0018178	0.00332777	0.0108692	1.00712	1.00333	1.01093
GCST90301944	KneeHipOA	Simple mode	18	0.109032	0.00874055	5.54845e-10	0.0919008	0.126164	1.1152	1.09626	1.13447
GCST90301944	KneeOA	MR Egger	18	0.00950429	0.0249275	0.708013	-0.0393535	0.0583621	1.00955	0.961411	1.0601
GCST90301944	KneeOA	Inverse variance weighted	18	0.0198091	0.0150135	0.187028	-0.00961729	0.0492355	1.02001	0.990429	1.05047
GCST90301944	KneeOA	Weighted median	18	0.011969	0.00112747	2.51571e-26	0.00975919	0.0141789	1.01204	1.00981	1.01428
GCST90301944	KneeOA	Inverse variance weighted (multiplicative random effects)	18	0.0198091	0.0150135	0.187028	-0.00961729	0.0492355	1.02001	0.990429	1.05047
GCST90301944	KneeOA	Weighted mode	18	0.0111424	0.00139545	3.74573e-07	0.00840732	0.0138775	1.0112	1.00844	1.01397
GCST90301944	KneeOA	Simple mode	18	0.0757959	0.00784643	2.56476e-08	0.0604169	0.0911749	1.07874	1.06228	1.09546
GCST90301944	SpineOA	MR Egger	18	0.0223156	0.0651301	0.736336	-0.105339	0.149971	1.02257	0.900019	1.1618
GCST90301944	SpineOA	Inverse variance weighted	18	0.0067694	0.0241842	0.779546	-0.0406316	0.0541704	1.00679	0.960183	1.05566
GCST90301944	SpineOA	Weighted median	18	-0.0204832	0.00227145	1.92084e-19	-0.0249352	-0.0160312	0.979725	0.975373	0.984097
GCST90301944	SpineOA	Inverse variance weighted (multiplicative random effects)	18	0.0067694	0.0241842	0.779546	-0.0406316	0.0541704	1.00679	0.960183	1.05566
GCST90301944	SpineOA	Weighted mode	18	-0.0078763	0.00232519	0.00350219	-0.0124337	-0.00331891	0.992155	0.987643	0.996687
GCST90301944	SpineOA	Simple mode	18	0.14092	0.0201907	2.22046e-06	0.101347	0.180494	1.15133	1.10666	1.19781
GCST90301944	THR	MR Egger	18	-0.0220245	0.11226	0.846929	-0.242053	0.198004	0.978216	0.785014	1.21897
GCST90301944	THR	Inverse variance weighted	18	0.0237516	0.0499385	0.634347	-0.0741279	0.121631	1.02404	0.928553	1.12934
GCST90301944	THR	Weighted median	18	0.094065	0.0114603	2.25123e-16	0.0716027	0.116527	1.09863	1.07423	1.12359
GCST90301944	THR	Inverse variance weighted (multiplicative random effects)	18	0.0237516	0.0499385	0.634347	-0.0741279	0.121631	1.02404	0.928553	1.12934
GCST90301944	THR	Weighted mode	18	0.0789801	0.0100413	4.59385e-07	0.0592992	0.098661	1.08218	1.06109	1.10369
GCST90301944	THR	Simple mode	18	0.292457	0.0717615	0.000787515	0.151805	0.43311	1.33972	1.16393	1.54205
GCST90301944	ThumbOA	MR Egger	18	-0.0932803	0.122874	0.4588	-0.334113	0.147553	0.910938	0.715973	1.15899
GCST90301944	ThumbOA	Inverse variance weighted	18	0.0119056	0.0549388	0.828437	-0.0957745	0.119586	1.01198	0.908669	1.12703
GCST90301944	ThumbOA	Weighted median	18	0.0266142	0.00446767	2.56784e-09	0.0178576	0.0353709	1.02697	1.01802	1.036
GCST90301944	ThumbOA	Inverse variance weighted (multiplicative random effects)	18	0.0119056	0.0549388	0.828437	-0.0957745	0.119586	1.01198	0.908669	1.12703
GCST90301944	ThumbOA	Weighted mode	18	0.0297274	0.00572357	7.31911e-05	0.0185092	0.0409456	1.03017	1.01868	1.0418
GCST90301944	ThumbOA	Simple mode	18	0.409679	0.0450878	6.18694e-08	0.321307	0.498052	1.50633	1.37893	1.64551
GCST90301944	TJR	MR Egger	18	-0.0387279	0.0644746	0.556474	-0.165098	0.0876423	0.962012	0.84781	1.0916
GCST90301944	TJR	Inverse variance weighted	18	0.0615464	0.0327039	0.0598457	-0.00255324	0.125646	1.06348	0.99745	1.13388
GCST90301944	TJR	Weighted median	18	0.0738182	0.00682172	2.73646e-27	0.0604476	0.0871887	1.07661	1.06231	1.0911
GCST90301944	TJR	Inverse variance weighted (multiplicative random effects)	18	0.0615464	0.0327039	0.0598457	-0.00255324	0.125646	1.06348	0.99745	1.13388
GCST90301944	TJR	Weighted mode	18	0.0872135	0.00559325	1.67154e-11	0.0762507	0.0981762	1.09113	1.07923	1.10316
GCST90301944	TJR	Simple mode	18	0.165547	0.0184921	7.64143e-08	0.129302	0.201791	1.18004	1.13803	1.22359
GCST90301944	TKR	MR Egger	18	-0.00605963	0.0117274	0.612428	-0.0290453	0.0169261	0.993959	0.971372	1.01707
GCST90301944	TKR	Inverse variance weighted	18	-0.00145487	0.00553362	0.792616	-0.0123008	0.00939103	0.998546	0.987775	1.00944
GCST90301944	TKR	Weighted median	18	-0.000771975	8.24118e-05	7.44135e-21	-0.000933502	-0.000610448	0.999228	0.999067	0.99939
GCST90301944	TKR	Inverse variance weighted (multiplicative random effects)	18	-0.00145487	0.00553362	0.792616	-0.0123008	0.00939103	0.998546	0.987775	1.00944
GCST90301944	TKR	Weighted mode	18	0.000704498	0.0016536	0.675424	-0.00253655	0.00394555	1.0007	0.997467	1.00395
GCST90301944	TKR	Simple mode	18	-0.0462591	0.00956086	0.000153875	-0.0649984	-0.0275198	0.954795	0.937069	0.972855
GCST90301945	AllOA	MR Egger	223	0.00233419	0.00439287	0.595704	-0.00627584	0.0109442	1.00234	0.993744	1.011
GCST90301945	AllOA	Inverse variance weighted	223	0.00336763	0.00264635	0.203175	-0.00181921	0.00855447	1.00337	0.998182	1.00859
GCST90301945	AllOA	Weighted median	223	0.00284653	0.000249327	3.44452e-30	0.00235785	0.00333521	1.00285	1.00236	1.00334
GCST90301945	AllOA	Inverse variance weighted (multiplicative random effects)	223	0.00336763	0.00264635	0.203175	-0.00181921	0.00855447	1.00337	0.998182	1.00859
GCST90301945	AllOA	Weighted mode	223	0.000653772	0.456797	0.998859	-0.894668	0.895975	1.00065	0.408743	2.44972
GCST90301945	AllOA	Simple mode	223	0.0376967	1.92443	0.984389	-3.73419	3.80958	1.03842	0.0238926	45.1314
GCST90301945	FingerOA	MR Egger	224	-0.0156417	0.0337334	0.643327	-0.0817593	0.0504759	0.98448	0.921494	1.05177
GCST90301945	FingerOA	Inverse variance weighted	224	0.0030966	0.0122778	0.800879	-0.020968	0.0271612	1.0031	0.97925	1.02753
GCST90301945	FingerOA	Weighted median	224	0.00137023	0.00102078	0.179488	-0.000630503	0.00337096	1.00137	0.99937	1.00338
GCST90301945	FingerOA	Inverse variance weighted (multiplicative random effects)	224	0.0030966	0.0122778	0.800879	-0.020968	0.0271612	1.0031	0.97925	1.02753
GCST90301945	FingerOA	Weighted mode	224	0.00042762	0.00635326	0.946397	-0.0120248	0.01288	1.00043	0.988047	1.01296
GCST90301945	FingerOA	Simple mode	224	0.0940468	0.0418599	0.0256385	0.0120013	0.176092	1.09861	1.01207	1.19255
GCST90301945	HandOA	MR Egger	222	-0.0282792	0.0313472	0.367975	-0.0897197	0.0331613	0.972117	0.914187	1.03372
GCST90301945	HandOA	Inverse variance weighted	222	0.00914586	0.0122102	0.453837	-0.0147862	0.0330779	1.00919	0.985323	1.03363
GCST90301945	HandOA	Weighted median	222	0.00517581	0.00188491	0.00603416	0.00148139	0.00887023	1.00519	1.00148	1.00891
GCST90301945	HandOA	Inverse variance weighted (multiplicative random effects)	222	0.00914586	0.0122102	0.453837	-0.0147862	0.0330779	1.00919	0.985323	1.03363
GCST90301945	HandOA	Weighted mode	222	0.0081187	0.00380878	0.0341457	0.000653495	0.0155839	1.00815	1.00065	1.01571
GCST90301945	HandOA	Simple mode	222	0.284101	0.038817	4.58156e-12	0.20802	0.360182	1.32857	1.23124	1.43359
GCST90301945	HipOA	MR Egger	223	0.0015567	0.00603629	0.796732	-0.0102744	0.0133878	1.00156	0.989778	1.01348
GCST90301945	HipOA	Inverse variance weighted	223	0.00234777	0.0037328	0.529378	-0.00496852	0.00966406	1.00235	0.995044	1.00971
GCST90301945	HipOA	Weighted median	223	-0.00109808	7.1187e-05	1.10606e-53	-0.00123761	-0.000958556	0.998903	0.998763	0.999042
GCST90301945	HipOA	Inverse variance weighted (multiplicative random effects)	223	0.00234777	0.0037328	0.529378	-0.00496852	0.00966406	1.00235	0.995044	1.00971
GCST90301945	HipOA	Weighted mode	223	0.00141098	0.00681307	0.836122	-0.0119426	0.0147646	1.00141	0.988128	1.01487
GCST90301945	HipOA	Simple mode	223	0.123611	0.0128183	1.3256e-18	0.098487	0.148735	1.13158	1.1035	1.16037
GCST90301945	KneeHipOA	MR Egger	224	0.00380933	0.00936058	0.684434	-0.0145374	0.0221561	1.00382	0.985568	1.0224
GCST90301945	KneeHipOA	Inverse variance weighted	224	-0.0006193	0.00421841	0.883283	-0.00888738	0.00764878	0.999381	0.991152	1.00768
GCST90301945	KneeHipOA	Weighted median	224	-0.00315273	0.000268967	9.87339e-32	-0.00367991	-0.00262556	0.996852	0.996327	0.997378
GCST90301945	KneeHipOA	Inverse variance weighted (multiplicative random effects)	224	-0.0006193	0.00421841	0.883283	-0.00888738	0.00764878	0.999381	0.991152	1.00768
GCST90301945	KneeHipOA	Weighted mode	224	-0.0060622	0.0139943	0.665294	-0.033491	0.0213665	0.993956	0.967064	1.0216
GCST90301945	KneeHipOA	Simple mode	224	0.00822036	0.0190311	0.6662	-0.0290807	0.0455214	1.00825	0.971338	1.04657
GCST90301945	KneeOA	MR Egger	222	0.0113218	0.010281	0.271996	-0.00882887	0.0314725	1.01139	0.99121	1.03197
GCST90301945	KneeOA	Inverse variance weighted	222	-0.00198598	0.00541833	0.71397	-0.0126059	0.00863395	0.998016	0.987473	1.00867
GCST90301945	KneeOA	Weighted median	222	-0.000652793	0.000431679	0.130478	-0.00149888	0.000193298	0.999347	0.998502	1.00019
GCST90301945	KneeOA	Inverse variance weighted (multiplicative random effects)	222	-0.00198598	0.00541833	0.71397	-0.0126059	0.00863395	0.998016	0.987473	1.00867
GCST90301945	KneeOA	Weighted mode	222	0.00109682	0.00393226	0.78056	-0.0066104	0.00880405	1.0011	0.993411	1.00884
GCST90301945	KneeOA	Simple mode	222	-0.0417279	0.00971618	2.62021e-05	-0.0607716	-0.0226842	0.959131	0.941038	0.977571
GCST90301945	SpineOA	MR Egger	224	-0.00276161	0.0138125	0.841714	-0.0298341	0.0243109	0.997242	0.970607	1.02461
GCST90301945	SpineOA	Inverse variance weighted	224	-6.03854e-05	0.00773601	0.993772	-0.015223	0.0151022	0.99994	0.984892	1.01522
GCST90301945	SpineOA	Weighted median	224	0.00309853	0.000732312	2.32484e-05	0.0016632	0.00453386	1.0031	1.00166	1.00454
GCST90301945	SpineOA	Inverse variance weighted (multiplicative random effects)	224	-6.03854e-05	0.00773601	0.993772	-0.015223	0.0151022	0.99994	0.984892	1.01522
GCST90301945	SpineOA	Weighted mode	224	-0.000711294	0.00308534	0.817883	-0.00675855	0.00533596	0.999289	0.993264	1.00535
GCST90301945	SpineOA	Simple mode	224	0.0235299	0.0216471	0.278219	-0.0188983	0.0659582	1.02381	0.981279	1.06818
GCST90301945	THR	MR Egger	223	0.000529421	0.0107306	0.960695	-0.0205025	0.0215614	1.00053	0.979706	1.0218
GCST90301945	THR	Inverse variance weighted	223	-0.00246073	0.00724756	0.734214	-0.0166659	0.0117445	0.997542	0.983472	1.01181
GCST90301945	THR	Weighted median	223	-0.000302269	0.000405276	0.455766	-0.00109661	0.000492071	0.999698	0.998904	1.00049
GCST90301945	THR	Inverse variance weighted (multiplicative random effects)	223	-0.00246073	0.00724756	0.734214	-0.0166659	0.0117445	0.997542	0.983472	1.01181
GCST90301945	THR	Weighted mode	223	-0.000830947	0.0045421	0.855009	-0.00973346	0.00807156	0.999169	0.990314	1.0081
GCST90301945	THR	Simple mode	223	-0.101434	0.0693142	0.144776	-0.237289	0.0344223	0.903541	0.788763	1.03502
GCST90301945	ThumbOA	MR Egger	224	0.0060725	0.0277436	0.826945	-0.048305	0.06045	1.00609	0.952843	1.06231
GCST90301945	ThumbOA	Inverse variance weighted	224	-0.00155015	0.0139658	0.911619	-0.0289232	0.0258229	0.998451	0.971491	1.02616
GCST90301945	ThumbOA	Weighted median	224	0.0202743	0.00269755	5.65443e-14	0.0149872	0.0255615	1.02048	1.0151	1.02589
GCST90301945	ThumbOA	Inverse variance weighted (multiplicative random effects)	224	-0.00155015	0.0139658	0.911619	-0.0289232	0.0258229	0.998451	0.971491	1.02616
GCST90301945	ThumbOA	Weighted mode	224	0.0105869	0.00515124	0.0410235	0.000490474	0.0206833	1.01064	1.00049	1.0209
GCST90301945	ThumbOA	Simple mode	224	-0.191935	0.0344871	7.46926e-08	-0.25953	-0.12434	0.82536	0.771414	0.883079
GCST90301945	TJR	MR Egger	223	0.000935353	0.00796854	0.906665	-0.014683	0.0165537	1.00094	0.985424	1.01669
GCST90301945	TJR	Inverse variance weighted	223	0.000246284	0.00463955	0.957665	-0.00884724	0.00933981	1.00025	0.991192	1.00938
GCST90301945	TJR	Weighted median	223	-0.000738888	0.000124147	2.65328e-09	-0.000982215	-0.00049556	0.999261	0.999018	0.999505
GCST90301945	TJR	Inverse variance weighted (multiplicative random effects)	223	0.000246284	0.00463955	0.957665	-0.00884724	0.00933981	1.00025	0.991192	1.00938
GCST90301945	TJR	Weighted mode	223	0.00176223	0.00356783	0.62185	-0.00523072	0.00875518	1.00176	0.994783	1.00879
GCST90301945	TJR	Simple mode	223	0.00176223	0.0154715	0.909418	-0.0285618	0.0320863	1.00176	0.971842	1.03261
GCST90301945	TKR	MR Egger	223	0.0114312	0.0200524	0.569212	-0.0278715	0.0507338	1.0115	0.972513	1.05204
GCST90301945	TKR	Inverse variance weighted	223	-0.00115393	0.0109336	0.915948	-0.0225838	0.020276	0.998847	0.977669	1.02048
GCST90301945	TKR	Weighted median	223	-0.0175018	0.00349561	5.53415e-07	-0.0243532	-0.0106504	0.98265	0.975941	0.989406
GCST90301945	TKR	Inverse variance weighted (multiplicative random effects)	223	-0.00115393	0.0109336	0.915948	-0.0225838	0.020276	0.998847	0.977669	1.02048
GCST90301945	TKR	Weighted mode	223	-0.00228572	0.00486222	0.638747	-0.0118157	0.00724424	0.997717	0.988254	1.00727
GCST90301945	TKR	Simple mode	223	-0.0376762	0.0374821	0.315905	-0.111141	0.0357887	0.963025	0.894812	1.03644
GCST90301946	AllOA	MR Egger	248	-0.0170337	0.00818042	0.0383525	-0.0330674	-0.00100012	0.983111	0.967473	0.999
GCST90301946	AllOA	Inverse variance weighted	248	-0.00792081	0.00388645	0.041544	-0.0155382	-0.000303374	0.99211	0.984582	0.999697
GCST90301946	AllOA	Weighted median	248	-0.00057008	0.000739929	0.441032	-0.00202034	0.000880181	0.99943	0.997982	1.00088
GCST90301946	AllOA	Inverse variance weighted (multiplicative random effects)	248	-0.00792081	0.00388645	0.041544	-0.0155382	-0.000303374	0.99211	0.984582	0.999697
GCST90301946	AllOA	Weighted mode	248	-0.0056074	0.00163231	0.000694277	-0.00880672	-0.00240807	0.994408	0.991232	0.997595
GCST90301946	AllOA	Simple mode	248	-0.0898209	0.00656849	4.5157e-32	-0.102695	-0.0769467	0.914095	0.902402	0.925939
GCST90301946	FingerOA	MR Egger	247	-0.00831177	0.026293	0.752179	-0.059846	0.0432224	0.991723	0.94191	1.04417
GCST90301946	FingerOA	Inverse variance weighted	247	-0.00660377	0.0137652	0.63141	-0.0335836	0.0203761	0.993418	0.966974	1.02059
GCST90301946	FingerOA	Weighted median	247	0.0115665	0.00363135	0.00144672	0.00444901	0.0186839	1.01163	1.00446	1.01886
GCST90301946	FingerOA	Inverse variance weighted (multiplicative random effects)	247	-0.00660377	0.0137652	0.63141	-0.0335836	0.0203761	0.993418	0.966974	1.02059
GCST90301946	FingerOA	Weighted mode	247	0.00464258	0.00601911	0.441266	-0.00715488	0.01644	1.00465	0.992871	1.01658
GCST90301946	FingerOA	Simple mode	247	-0.169881	0.099851	0.0901419	-0.365589	0.0258271	0.843765	0.693788	1.02616
GCST90301946	HandOA	MR Egger	247	-0.0183579	0.0171807	0.286338	-0.0520321	0.0153163	0.98181	0.949298	1.01543
GCST90301946	HandOA	Inverse variance weighted	247	0.00294977	0.0097885	0.763147	-0.0162357	0.0221352	1.00295	0.983895	1.02238
GCST90301946	HandOA	Weighted median	247	-0.00146173	0.000537597	0.00654766	-0.00251542	-0.000408044	0.998539	0.997488	0.999592
GCST90301946	HandOA	Inverse variance weighted (multiplicative random effects)	247	0.00294977	0.0097885	0.763147	-0.0162357	0.0221352	1.00295	0.983895	1.02238
GCST90301946	HandOA	Weighted mode	247	-0.00642826	0.00359307	0.0748338	-0.0134707	0.000614165	0.993592	0.98662	1.00061
GCST90301946	HandOA	Simple mode	247	-0.186826	0.119381	0.11888	-0.420813	0.0471615	0.829588	0.656513	1.04829
GCST90301946	HipOA	MR Egger	248	-0.00173766	0.0103532	0.866849	-0.02203	0.0185546	0.998264	0.978211	1.01873
GCST90301946	HipOA	Inverse variance weighted	248	-0.000596329	0.00454006	0.8955	-0.00949485	0.0083022	0.999404	0.99055	1.00834
GCST90301946	HipOA	Weighted median	248	0.00442193	0.000641278	5.36759e-12	0.00316503	0.00567884	1.00443	1.00317	1.00569
GCST90301946	HipOA	Inverse variance weighted (multiplicative random effects)	248	-0.000596329	0.00454006	0.8955	-0.00949485	0.0083022	0.999404	0.99055	1.00834
GCST90301946	HipOA	Weighted mode	248	0.00604505	0.0034232	0.078647	-0.000664422	0.0127545	1.00606	0.999336	1.01284
GCST90301946	HipOA	Simple mode	248	-0.0633173	0.00863606	3.23785e-12	-0.080244	-0.0463907	0.938646	0.922891	0.954669
GCST90301946	KneeHipOA	MR Egger	248	0.00436283	0.00700444	0.533949	-0.00936588	0.0180915	1.00437	0.990678	1.01826
GCST90301946	KneeHipOA	Inverse variance weighted	248	0.00102001	0.00389193	0.793257	-0.00660816	0.00864819	1.00102	0.993414	1.00869
GCST90301946	KneeHipOA	Weighted median	248	0.00445584	0.000313171	6.12611e-46	0.00384203	0.00506966	1.00447	1.00385	1.00508
GCST90301946	KneeHipOA	Inverse variance weighted (multiplicative random effects)	248	0.00102001	0.00389193	0.793257	-0.00660816	0.00864819	1.00102	0.993414	1.00869
GCST90301946	KneeHipOA	Weighted mode	248	0.00347491	0.00274128	0.206126	-0.001898	0.00884782	1.00348	0.998104	1.00889
GCST90301946	KneeHipOA	Simple mode	248	-0.0829393	0.014484	2.96961e-08	-0.111328	-0.0545506	0.920407	0.894645	0.946911
GCST90301946	KneeOA	MR Egger	247	-0.00375441	0.00792392	0.636059	-0.0192853	0.0117765	0.996253	0.980899	1.01185
GCST90301946	KneeOA	Inverse variance weighted	247	-0.00273904	0.0044246	0.535884	-0.0114113	0.00593318	0.997265	0.988654	1.00595
GCST90301946	KneeOA	Weighted median	247	0.00119684	7.43493e-05	2.65271e-58	0.00105112	0.00134257	1.0012	1.00105	1.00134
GCST90301946	KneeOA	Inverse variance weighted (multiplicative random effects)	247	-0.00273904	0.0044246	0.535884	-0.0114113	0.00593318	0.997265	0.988654	1.00595
GCST90301946	KneeOA	Weighted mode	247	-0.00242778	0.00353773	0.493199	-0.00936174	0.00450617	0.997575	0.990682	1.00452
GCST90301946	KneeOA	Simple mode	247	-0.10158	0.0387525	0.0093065	-0.177535	-0.0256253	0.903409	0.837332	0.9747
GCST90301946	SpineOA	MR Egger	249	-0.0132689	0.0127544	0.2992	-0.0382675	0.0117297	0.986819	0.962455	1.0118
GCST90301946	SpineOA	Inverse variance weighted	249	-0.00319904	0.00709773	0.652196	-0.0171106	0.0107125	0.996806	0.983035	1.01077
GCST90301946	SpineOA	Weighted median	249	0.00653724	0.000589931	1.5448e-28	0.00538098	0.00769351	1.00656	1.0054	1.00772
GCST90301946	SpineOA	Inverse variance weighted (multiplicative random effects)	249	-0.00319904	0.00709773	0.652196	-0.0171106	0.0107125	0.996806	0.983035	1.01077
GCST90301946	SpineOA	Weighted mode	249	0.0016806	0.00351167	0.632663	-0.00520228	0.00856348	1.00168	0.994811	1.0086
GCST90301946	SpineOA	Simple mode	249	-0.0919781	0.0213737	2.42289e-05	-0.133871	-0.0500857	0.912125	0.874703	0.951148
GCST90301946	THR	MR Egger	248	-0.00844439	0.00926988	0.363214	-0.0266133	0.00972458	0.991591	0.973738	1.00977
GCST90301946	THR	Inverse variance weighted	248	-0.00535464	0.00545248	0.326072	-0.0160415	0.00533222	0.99466	0.984086	1.00535
GCST90301946	THR	Weighted median	248	-0.00193624	0.000183573	5.21475e-26	-0.00229604	-0.00157644	0.998066	0.997707	0.998425
GCST90301946	THR	Inverse variance weighted (multiplicative random effects)	248	-0.00535464	0.00545248	0.326072	-0.0160415	0.00533222	0.99466	0.984086	1.00535
GCST90301946	THR	Weighted mode	248	-0.00692787	0.00472364	0.143746	-0.0161862	0.00233046	0.993096	0.983944	1.00233
GCST90301946	THR	Simple mode	248	-0.133457	0.0200659	1.85842e-10	-0.172786	-0.0941278	0.875065	0.841318	0.910166
GCST90301946	ThumbOA	MR Egger	245	-0.0160364	0.0218994	0.464705	-0.0589593	0.0268864	0.984091	0.942745	1.02725
GCST90301946	ThumbOA	Inverse variance weighted	245	-0.00266622	0.0116636	0.819185	-0.0255269	0.0201944	0.997337	0.974796	1.0204
GCST90301946	ThumbOA	Weighted median	245	0.0166349	0.00102135	1.21862e-59	0.014633	0.0186367	1.01677	1.01474	1.01881
GCST90301946	ThumbOA	Inverse variance weighted (multiplicative random effects)	245	-0.00266622	0.0116636	0.819185	-0.0255269	0.0201944	0.997337	0.974796	1.0204
GCST90301946	ThumbOA	Weighted mode	245	0.0101705	0.00555226	0.0682041	-0.000711941	0.0210529	1.01022	0.999288	1.02128
GCST90301946	ThumbOA	Simple mode	245	0.0229388	0.0455146	0.614726	-0.0662699	0.112147	1.0232	0.935878	1.11868
GCST90301946	TJR	MR Egger	249	-0.010716	0.011459	0.350619	-0.0331757	0.0117437	0.989341	0.967369	1.01181
GCST90301946	TJR	Inverse variance weighted	249	-0.00325755	0.00577304	0.572571	-0.0145727	0.0080576	0.996748	0.985533	1.00809
GCST90301946	TJR	Weighted median	249	0.00204444	0.00098577	0.0380841	0.000112327	0.00397654	1.00205	1.00011	1.00398
GCST90301946	TJR	Inverse variance weighted (multiplicative random effects)	249	-0.00325755	0.00577304	0.572571	-0.0145727	0.0080576	0.996748	0.985533	1.00809
GCST90301946	TJR	Weighted mode	249	-0.00160879	0.0824226	0.984443	-0.163157	0.15994	0.998393	0.849458	1.17344
GCST90301946	TJR	Simple mode	249	-0.0286463	0.0746949	0.701669	-0.175048	0.117756	0.97176	0.839416	1.12497
GCST90301946	TKR	MR Egger	249	-0.00137136	0.0136644	0.92014	-0.0281536	0.0254109	0.99863	0.972239	1.02574
GCST90301946	TKR	Inverse variance weighted	249	-0.00465405	0.00637263	0.465195	-0.0171444	0.0078363	0.995357	0.983002	1.00787
GCST90301946	TKR	Weighted median	249	-0.00211499	0.000190446	1.18026e-28	-0.00248827	-0.00174172	0.997887	0.997515	0.99826
GCST90301946	TKR	Inverse variance weighted (multiplicative random effects)	249	-0.00465405	0.00637263	0.465195	-0.0171444	0.0078363	0.995357	0.983002	1.00787
GCST90301946	TKR	Weighted mode	249	0.00469141	0.00493875	0.343078	-0.00498853	0.0143714	1.0047	0.995024	1.01448
GCST90301946	TKR	Simple mode	249	-0.139439	0.0163446	1.45455e-15	-0.171475	-0.107404	0.869846	0.842422	0.898163
GCST90301947	AllOA	MR Egger	249	-0.00113806	0.00412551	0.782886	-0.00922406	0.00694794	0.998863	0.990818	1.00697
GCST90301947	AllOA	Inverse variance weighted	249	-0.00119678	0.0028162	0.670864	-0.00671654	0.00432298	0.998804	0.993306	1.00433
GCST90301947	AllOA	Weighted median	249	0.00567917	0.00199865	0.00449021	0.00176181	0.00959654	1.0057	1.00176	1.00964
GCST90301947	AllOA	Inverse variance weighted (multiplicative random effects)	249	-0.00119678	0.0028162	0.670864	-0.00671654	0.00432298	0.998804	0.993306	1.00433
GCST90301947	AllOA	Weighted mode	249	0.00243184	0.00193482	0.20998	-0.00136041	0.0062241	1.00243	0.998641	1.00624
GCST90301947	AllOA	Simple mode	249	-0.0855384	0.0123221	3.36852e-11	-0.10969	-0.0613871	0.918018	0.896112	0.940459
GCST90301947	FingerOA	MR Egger	250	0.00337227	0.00665559	0.612828	-0.00967269	0.0164172	1.00338	0.990374	1.01655
GCST90301947	FingerOA	Inverse variance weighted	250	0.00159109	0.00561157	0.776764	-0.00940758	0.0125898	1.00159	0.990637	1.01267
GCST90301947	FingerOA	Weighted median	250	0.001194	6.20916e-05	2.09343e-82	0.0010723	0.0013157	1.00119	1.00107	1.00132
GCST90301947	FingerOA	Inverse variance weighted (multiplicative random effects)	250	0.00159109	0.00561157	0.776764	-0.00940758	0.0125898	1.00159	0.990637	1.01267
GCST90301947	FingerOA	Weighted mode	250	0.00895721	0.00713046	0.210225	-0.0050185	0.0229329	1.009	0.994994	1.0232
GCST90301947	FingerOA	Simple mode	250	-0.155188	0.0356319	1.94283e-05	-0.225027	-0.0853497	0.856254	0.798495	0.918191
GCST90301947	HandOA	MR Egger	250	-0.00387096	0.00955115	0.685616	-0.0225912	0.0148493	0.996137	0.977662	1.01496
GCST90301947	HandOA	Inverse variance weighted	250	-0.000544084	0.00656525	0.933952	-0.013412	0.0123238	0.999456	0.986678	1.0124
GCST90301947	HandOA	Weighted median	250	-0.00170566	0.000219486	7.7758e-15	-0.00213586	-0.00127547	0.998296	0.997866	0.998725
GCST90301947	HandOA	Inverse variance weighted (multiplicative random effects)	250	-0.000544084	0.00656525	0.933952	-0.013412	0.0123238	0.999456	0.986678	1.0124
GCST90301947	HandOA	Weighted mode	250	0.0041229	0.00549838	0.454059	-0.00665392	0.0148997	1.00413	0.993368	1.01501
GCST90301947	HandOA	Simple mode	250	0.196826	0.0386494	6.97542e-07	0.121073	0.272579	1.21753	1.12871	1.31335
GCST90301947	HipOA	MR Egger	250	-0.00266048	0.0085527	0.756009	-0.0194238	0.0141028	0.997343	0.980764	1.0142
GCST90301947	HipOA	Inverse variance weighted	250	-0.00506695	0.00427547	0.235969	-0.0134469	0.00331297	0.994946	0.986643	1.00332
GCST90301947	HipOA	Weighted median	250	0.00288777	0.00017729	1.1934e-59	0.00254028	0.00323526	1.00289	1.00254	1.00324
GCST90301947	HipOA	Inverse variance weighted (multiplicative random effects)	250	-0.00506695	0.00427547	0.235969	-0.0134469	0.00331297	0.994946	0.986643	1.00332
GCST90301947	HipOA	Weighted mode	250	-0.000856225	0.115431	0.994088	-0.227102	0.225389	0.999144	0.79684	1.25281
GCST90301947	HipOA	Simple mode	250	-0.074822	0.119096	0.530416	-0.30825	0.158606	0.927909	0.734732	1.17188
GCST90301947	KneeHipOA	MR Egger	249	-0.0054104	0.00756772	0.475326	-0.0202431	0.00942232	0.994604	0.97996	1.00947
GCST90301947	KneeHipOA	Inverse variance weighted	249	0.00114437	0.00422884	0.78669	-0.00714415	0.0094329	1.00115	0.992881	1.00948
GCST90301947	KneeHipOA	Weighted median	249	-0.000295418	0.000598498	0.621589	-0.00146847	0.000877638	0.999705	0.998533	1.00088
GCST90301947	KneeHipOA	Inverse variance weighted (multiplicative random effects)	249	0.00114437	0.00422884	0.78669	-0.00714415	0.0094329	1.00115	0.992881	1.00948
GCST90301947	KneeHipOA	Weighted mode	249	0.00177998	2.47968	0.999428	-4.85839	4.86195	1.00178	0.00776296	129.276
GCST90301947	KneeHipOA	Simple mode	249	0.0408826	2.51901	0.987064	-4.89638	4.97814	1.04173	0.0074736	145.205
GCST90301947	KneeOA	MR Egger	249	-0.009587	0.00602031	0.112564	-0.0213868	0.0022128	0.990459	0.97884	1.00222
GCST90301947	KneeOA	Inverse variance weighted	249	-0.00374764	0.00376406	0.319427	-0.0111252	0.00362993	0.996259	0.988936	1.00364
GCST90301947	KneeOA	Weighted median	249	-0.000301473	0.00010442	0.00388797	-0.000506136	-9.68092e-05	0.999699	0.999494	0.999903
GCST90301947	KneeOA	Inverse variance weighted (multiplicative random effects)	249	-0.00374764	0.00376406	0.319427	-0.0111252	0.00362993	0.996259	0.988936	1.00364
GCST90301947	KneeOA	Weighted mode	249	0.00274035	0.00815471	0.737121	-0.0132429	0.0187236	1.00274	0.986844	1.0189
GCST90301947	KneeOA	Simple mode	249	0.0260516	0.0336617	0.439712	-0.0399252	0.0920285	1.02639	0.960861	1.0964
GCST90301947	SpineOA	MR Egger	250	-0.0211798	0.0110566	0.0565679	-0.0428507	0.00049108	0.979043	0.958054	1.00049
GCST90301947	SpineOA	Inverse variance weighted	250	-0.010516	0.00701321	0.133756	-0.0242618	0.00322992	0.989539	0.97603	1.00324
GCST90301947	SpineOA	Weighted median	250	-0.0178613	0.000637211	6.93049e-173	-0.0191102	-0.0166123	0.982297	0.981071	0.983525
GCST90301947	SpineOA	Inverse variance weighted (multiplicative random effects)	250	-0.010516	0.00701321	0.133756	-0.0242618	0.00322992	0.989539	0.97603	1.00324
GCST90301947	SpineOA	Weighted mode	250	-0.0146899	0.00297952	1.50062e-06	-0.0205298	-0.00885006	0.985417	0.97968	0.991189
GCST90301947	SpineOA	Simple mode	250	-0.0800346	0.0291275	0.00643972	-0.137124	-0.0229447	0.923084	0.871862	0.977317
GCST90301947	THR	MR Egger	250	-0.00639348	0.0101161	0.527961	-0.026221	0.013434	0.993627	0.97412	1.01352
GCST90301947	THR	Inverse variance weighted	250	-0.00525884	0.00541089	0.331101	-0.0158642	0.00534651	0.994755	0.984261	1.00536
GCST90301947	THR	Weighted median	250	-0.00219973	0.000237841	2.27122e-20	-0.0026659	-0.00173356	0.997803	0.997338	0.998268
GCST90301947	THR	Inverse variance weighted (multiplicative random effects)	250	-0.00525884	0.00541089	0.331101	-0.0158642	0.00534651	0.994755	0.984261	1.00536
GCST90301947	THR	Weighted mode	250	-0.0027351	0.0329762	0.933965	-0.0673684	0.0618982	0.997269	0.934851	1.06385
GCST90301947	THR	Simple mode	250	-0.161728	0.0578492	0.00558275	-0.275113	-0.0483435	0.850673	0.759487	0.952806
GCST90301947	ThumbOA	MR Egger	250	-0.00214724	0.0169147	0.899086	-0.0353	0.0310055	0.997855	0.965316	1.03149
GCST90301947	ThumbOA	Inverse variance weighted	250	0.000423612	0.00994687	0.96603	-0.0190722	0.0199195	1.00042	0.981108	1.02012
GCST90301947	ThumbOA	Weighted median	250	-0.010757	0.00112446	1.1069e-21	-0.012961	-0.00855308	0.989301	0.987123	0.991483
GCST90301947	ThumbOA	Inverse variance weighted (multiplicative random effects)	250	0.000423612	0.00994687	0.96603	-0.0190722	0.0199195	1.00042	0.981108	1.02012
GCST90301947	ThumbOA	Weighted mode	250	-0.00150914	0.00572471	0.792292	-0.0127296	0.00971129	0.998492	0.987351	1.00976
GCST90301947	ThumbOA	Simple mode	250	0.0848185	0.026643	0.00164017	0.0325982	0.137039	1.08852	1.03314	1.14687
GCST90301947	TJR	MR Egger	250	-0.00803472	0.0120957	0.507141	-0.0317424	0.0156729	0.991997	0.968756	1.0158
GCST90301947	TJR	Inverse variance weighted	250	-0.00541746	0.00582953	0.352727	-0.0168433	0.00600842	0.994597	0.983298	1.00603
GCST90301947	TJR	Weighted median	250	-0.000870775	0.00100321	0.385398	-0.00283706	0.00109551	0.99913	0.997167	1.0011
GCST90301947	TJR	Inverse variance weighted (multiplicative random effects)	250	-0.00541746	0.00582953	0.352727	-0.0168433	0.00600842	0.994597	0.983298	1.00603
GCST90301947	TJR	Weighted mode	250	-0.00675829	5.09121	0.998942	-9.98553	9.97201	0.993264	4.60618e-05	21418.5
GCST90301947	TJR	Simple mode	250	-0.137067	5.05336	0.978383	-10.0417	9.76753	0.871912	4.35473e-05	17457.6
GCST90301947	TKR	MR Egger	250	-0.0168069	0.0143228	0.241744	-0.0448796	0.0112657	0.983334	0.956113	1.01133
GCST90301947	TKR	Inverse variance weighted	250	-0.0090849	0.00715212	0.203999	-0.0231031	0.00493325	0.990956	0.977162	1.00495
GCST90301947	TKR	Weighted median	250	-0.00564358	0.000500979	1.95096e-29	-0.0066255	-0.00466166	0.994372	0.993396	0.995349
GCST90301947	TKR	Inverse variance weighted (multiplicative random effects)	250	-0.0090849	0.00715212	0.203999	-0.0231031	0.00493325	0.990956	0.977162	1.00495
GCST90301947	TKR	Weighted mode	250	-0.00319576	0.0476261	0.946555	-0.096543	0.0901514	0.996809	0.907971	1.09434
GCST90301947	TKR	Simple mode	250	-0.0628137	0.0472178	0.184638	-0.155361	0.0297332	0.939118	0.856106	1.03018
GCST90301948	AllOA	MR Egger	11	-0.00770959	0.0211499	0.723887	-0.0491634	0.0337442	0.99232	0.952026	1.03432
GCST90301948	AllOA	Inverse variance weighted	11	0.00231576	0.00559288	0.678835	-0.00864629	0.0132778	1.00232	0.991391	1.01337
GCST90301948	AllOA	Weighted median	11	0.0019844	0.000171352	5.15269e-31	0.00164855	0.00232025	1.00199	1.00165	1.00232
GCST90301948	AllOA	Inverse variance weighted (multiplicative random effects)	11	0.00231576	0.00559288	0.678835	-0.00864629	0.0132778	1.00232	0.991391	1.01337
GCST90301948	AllOA	Weighted mode	11	0.00118949	0.00099491	0.259444	-0.000760535	0.00313951	1.00119	0.99924	1.00314
GCST90301948	AllOA	Simple mode	11	-0.0655127	0.0180053	0.00454796	-0.100803	-0.0302222	0.936587	0.904111	0.97023
GCST90301948	FingerOA	MR Egger	11	-0.181322	0.115408	0.150596	-0.407521	0.0448762	0.834166	0.665297	1.0459
GCST90301948	FingerOA	Inverse variance weighted	11	-0.0473382	0.0400581	0.237309	-0.125852	0.0311756	0.953765	0.881745	1.03167
GCST90301948	FingerOA	Weighted median	11	-0.0609694	0.00475798	1.36675e-37	-0.070295	-0.0516437	0.940852	0.932119	0.949667
GCST90301948	FingerOA	Inverse variance weighted (multiplicative random effects)	11	-0.0473382	0.0400581	0.237309	-0.125852	0.0311756	0.953765	0.881745	1.03167
GCST90301948	FingerOA	Weighted mode	11	-0.0462998	0.00421377	6.6611e-07	-0.0545588	-0.0380408	0.954756	0.946903	0.962674
GCST90301948	FingerOA	Simple mode	11	-0.200389	0.0529944	0.00359418	-0.304258	-0.0965196	0.818413	0.737671	0.907992
GCST90301948	HandOA	MR Egger	11	-0.047489	0.11453	0.688113	-0.271968	0.17699	0.953621	0.761878	1.19362
GCST90301948	HandOA	Inverse variance weighted	11	-0.0345395	0.0488294	0.479349	-0.130245	0.0611662	0.96605	0.87788	1.06308
GCST90301948	HandOA	Weighted median	11	0.0336771	0.00555132	1.30734e-09	0.0227965	0.0445577	1.03425	1.02306	1.04557
GCST90301948	HandOA	Inverse variance weighted (multiplicative random effects)	11	-0.0345395	0.0488294	0.479349	-0.130245	0.0611662	0.96605	0.87788	1.06308
GCST90301948	HandOA	Weighted mode	11	0.064036	0.00575691	5.94261e-07	0.0527524	0.0753195	1.06613	1.05417	1.07823
GCST90301948	HandOA	Simple mode	11	-0.232366	0.0166176	6.85085e-08	-0.264937	-0.199796	0.792656	0.767254	0.818898
GCST90301948	HipOA	MR Egger	11	0.0665046	0.0190178	0.00675561	0.0292298	0.103779	1.06877	1.02966	1.10936
GCST90301948	HipOA	Inverse variance weighted	11	-0.000280904	0.00492525	0.954519	-0.0099344	0.00937259	0.999719	0.990115	1.00942
GCST90301948	HipOA	Weighted median	11	0.000970751	8.10699e-05	4.84824e-33	0.000811854	0.00112965	1.00097	1.00081	1.00113
GCST90301948	HipOA	Inverse variance weighted (multiplicative random effects)	11	-0.000280904	0.00492525	0.954519	-0.0099344	0.00937259	0.999719	0.990115	1.00942
GCST90301948	HipOA	Weighted mode	11	0.00196593	0.00163896	0.257983	-0.00124644	0.0051783	1.00197	0.998754	1.00519
GCST90301948	HipOA	Simple mode	11	-0.13637	0.0107324	1.70304e-07	-0.157406	-0.115334	0.87252	0.854358	0.891068
GCST90301948	KneeHipOA	MR Egger	11	0.0420768	0.0706473	0.566123	-0.0963919	0.180546	1.04297	0.908108	1.19787
GCST90301948	KneeHipOA	Inverse variance weighted	11	-0.000137286	0.0167807	0.993472	-0.0330275	0.0327529	0.999863	0.967512	1.0333
GCST90301948	KneeHipOA	Weighted median	11	0.00686156	0.00255401	0.00721872	0.0018557	0.0118674	1.00689	1.00186	1.01194
GCST90301948	KneeHipOA	Inverse variance weighted (multiplicative random effects)	11	-0.000137286	0.0167807	0.993472	-0.0330275	0.0327529	0.999863	0.967512	1.0333
GCST90301948	KneeHipOA	Weighted mode	11	0.00648469	0.00258761	0.0311225	0.00141297	0.0115564	1.00651	1.00141	1.01162
GCST90301948	KneeHipOA	Simple mode	11	-0.0762295	0.0204631	0.00394132	-0.116337	-0.0361217	0.926604	0.890175	0.964523
GCST90301948	KneeOA	MR Egger	11	0.0887887	0.074032	0.261021	-0.056314	0.233891	1.09285	0.945242	1.26351
GCST90301948	KneeOA	Inverse variance weighted	11	0.000787857	0.0113479	0.944649	-0.021454	0.0230298	1.00079	0.978774	1.0233
GCST90301948	KneeOA	Weighted median	11	-0.00257169	0.000402124	1.60268e-10	-0.00335986	-0.00178353	0.997432	0.996646	0.998218
GCST90301948	KneeOA	Inverse variance weighted (multiplicative random effects)	11	0.000787857	0.0113479	0.944649	-0.021454	0.0230298	1.00079	0.978774	1.0233
GCST90301948	KneeOA	Weighted mode	11	-0.00120814	0.00126206	0.361001	-0.00368178	0.00126551	0.998793	0.996325	1.00127
GCST90301948	KneeOA	Simple mode	11	0.0345878	0.00705039	0.000617758	0.0207691	0.0484066	1.03519	1.02099	1.0496
GCST90301948	SpineOA	MR Egger	11	0.0603899	0.0603843	0.343394	-0.0579634	0.178743	1.06225	0.943684	1.19571
GCST90301948	SpineOA	Inverse variance weighted	11	0.0882725	0.0283898	0.00187528	0.0326285	0.143916	1.09229	1.03317	1.15479
GCST90301948	SpineOA	Weighted median	11	0.0704408	0.0101667	4.2511e-12	0.050514	0.0903675	1.07298	1.05181	1.09458
GCST90301948	SpineOA	Inverse variance weighted (multiplicative random effects)	11	0.0882725	0.0283898	0.00187528	0.0326285	0.143916	1.09229	1.03317	1.15479
GCST90301948	SpineOA	Weighted mode	11	0.0800758	0.00548435	4.52973e-08	0.0693264	0.0908251	1.08337	1.07179	1.09508
GCST90301948	SpineOA	Simple mode	11	0.219196	0.0212988	1.22079e-06	0.17745	0.260942	1.24508	1.19417	1.29815
GCST90301948	THR	MR Egger	11	-0.0321233	0.0314113	0.333167	-0.0936895	0.029443	0.968387	0.910565	1.02988
GCST90301948	THR	Inverse variance weighted	11	0.000619174	0.00717613	0.931242	-0.013446	0.0146844	1.00062	0.986644	1.01479
GCST90301948	THR	Weighted median	11	0.00308728	0.000509596	1.37584e-09	0.00208847	0.00408608	1.00309	1.00209	1.00409
GCST90301948	THR	Inverse variance weighted (multiplicative random effects)	11	0.000619174	0.00717613	0.931242	-0.013446	0.0146844	1.00062	0.986644	1.01479
GCST90301948	THR	Weighted mode	11	0.00475326	0.00171638	0.0198092	0.00138916	0.00811736	1.00476	1.00139	1.00815
GCST90301948	THR	Simple mode	11	-0.0221708	0.00380278	0.000166012	-0.0296243	-0.0147174	0.978073	0.97081	0.98539
GCST90301948	ThumbOA	MR Egger	11	-0.38026	0.195465	0.0835794	-0.763371	0.0028503	0.683684	0.466093	1.00285
GCST90301948	ThumbOA	Inverse variance weighted	11	-0.145066	0.0763017	0.0572735	-0.294617	0.00448518	0.864965	0.744816	1.0045
GCST90301948	ThumbOA	Weighted median	11	-0.254008	0.022237	3.21746e-30	-0.297592	-0.210424	0.775686	0.742604	0.810241
GCST90301948	ThumbOA	Inverse variance weighted (multiplicative random effects)	11	-0.145066	0.0763017	0.0572735	-0.294617	0.00448518	0.864965	0.744816	1.0045
GCST90301948	ThumbOA	Weighted mode	11	-0.262671	0.0245549	8.54112e-07	-0.310798	-0.214543	0.768995	0.732862	0.80691
GCST90301948	ThumbOA	Simple mode	11	-0.315738	0.0249435	1.76545e-07	-0.364627	-0.266849	0.72925	0.694455	0.765789
GCST90301948	TJR	MR Egger	11	0.0174789	0.0786469	0.829084	-0.136669	0.171627	1.01763	0.872259	1.18723
GCST90301948	TJR	Inverse variance weighted	11	-0.00190222	0.0312033	0.951389	-0.0630606	0.0592562	0.9981	0.938887	1.06105
GCST90301948	TJR	Weighted median	11	0.0471876	0.0163277	0.00385211	0.0151852	0.07919	1.04832	1.0153	1.08241
GCST90301948	TJR	Inverse variance weighted (multiplicative random effects)	11	-0.00190222	0.0312033	0.951389	-0.0630606	0.0592562	0.9981	0.938887	1.06105
GCST90301948	TJR	Weighted mode	11	0.0341884	0.0712896	0.641848	-0.105539	0.173916	1.03478	0.899839	1.18996
GCST90301948	TJR	Simple mode	11	-0.0436755	0.0761673	0.57903	-0.192963	0.105612	0.957265	0.824512	1.11139
GCST90301948	TKR	MR Egger	11	0.0526037	0.152534	0.738118	-0.246363	0.351571	1.05401	0.781638	1.4213
GCST90301948	TKR	Inverse variance weighted	11	0.029202	0.0364225	0.422693	-0.0421861	0.10059	1.02963	0.958691	1.10582
GCST90301948	TKR	Weighted median	11	0.0278356	0.00398164	2.72978e-12	0.0200315	0.0356396	1.02823	1.02023	1.03628
GCST90301948	TKR	Inverse variance weighted (multiplicative random effects)	11	0.029202	0.0364225	0.422693	-0.0421861	0.10059	1.02963	0.958691	1.10582
GCST90301948	TKR	Weighted mode	11	0.0233127	0.00447606	0.000396508	0.0145396	0.0320857	1.02359	1.01465	1.03261
GCST90301948	TKR	Simple mode	11	0.162273	0.0389711	0.00193653	0.0858902	0.238657	1.17618	1.08969	1.26954
GCST90301949	AllOA	MR Egger	14	0.0246176	0.0313707	0.447827	-0.036869	0.0861041	1.02492	0.963802	1.08992
GCST90301949	AllOA	Inverse variance weighted	14	0.0126046	0.0156284	0.419942	-0.018027	0.0432363	1.01268	0.982134	1.04418
GCST90301949	AllOA	Weighted median	14	0.00622982	0.00230724	0.00693141	0.00170764	0.010752	1.00625	1.00171	1.01081
GCST90301949	AllOA	Inverse variance weighted (multiplicative random effects)	14	0.0126046	0.0156284	0.419942	-0.018027	0.0432363	1.01268	0.982134	1.04418
GCST90301949	AllOA	Weighted mode	14	0.0104181	0.00233981	0.000651583	0.00583206	0.0150041	1.01047	1.00585	1.01512
GCST90301949	AllOA	Simple mode	14	0.07349	0.0348798	0.0551126	0.0051256	0.141854	1.07626	1.00514	1.15241
GCST90301949	FingerOA	MR Egger	14	-0.0312459	0.030687	0.328668	-0.0913924	0.0289007	0.969237	0.912659	1.02932
GCST90301949	FingerOA	Inverse variance weighted	14	0.0124241	0.0164032	0.448797	-0.0197261	0.0445744	1.0125	0.980467	1.04558
GCST90301949	FingerOA	Weighted median	14	0.00601003	0.000483413	1.74138e-35	0.00506254	0.00695752	1.00603	1.00508	1.00698
GCST90301949	FingerOA	Inverse variance weighted (multiplicative random effects)	14	0.0124241	0.0164032	0.448797	-0.0197261	0.0445744	1.0125	0.980467	1.04558
GCST90301949	FingerOA	Weighted mode	14	0.00674247	0.00184519	0.00291459	0.00312589	0.0103591	1.00677	1.00313	1.01041
GCST90301949	FingerOA	Simple mode	14	0.202938	0.0241072	1.2746e-06	0.155688	0.250188	1.225	1.16846	1.28427
GCST90301949	HandOA	MR Egger	14	-0.0186568	0.0378693	0.631141	-0.0928806	0.055567	0.981516	0.911302	1.05714
GCST90301949	HandOA	Inverse variance weighted	14	-0.00960999	0.0205918	0.640722	-0.04997	0.03075	0.990436	0.951258	1.03123
GCST90301949	HandOA	Weighted median	14	-0.0109324	0.00109539	1.8586e-23	-0.0130794	-0.00878541	0.989127	0.987006	0.991253
GCST90301949	HandOA	Inverse variance weighted (multiplicative random effects)	14	-0.00960999	0.0205918	0.640722	-0.04997	0.03075	0.990436	0.951258	1.03123
GCST90301949	HandOA	Weighted mode	14	-0.0124407	0.00212388	5.61518e-05	-0.0166035	-0.00827788	0.987636	0.983534	0.991756
GCST90301949	HandOA	Simple mode	14	-0.217648	0.0520708	0.00107938	-0.319707	-0.115589	0.804409	0.726362	0.890841
GCST90301949	HipOA	MR Egger	14	0.067343	0.0848754	0.442932	-0.0990128	0.233699	1.06966	0.905731	1.26326
GCST90301949	HipOA	Inverse variance weighted	14	0.0148173	0.0232021	0.523069	-0.0306587	0.0602934	1.01493	0.969807	1.06215
GCST90301949	HipOA	Weighted median	14	0.00924453	0.00572108	0.106122	-0.0019688	0.0204579	1.00929	0.998033	1.02067
GCST90301949	HipOA	Inverse variance weighted (multiplicative random effects)	14	0.0148173	0.0232021	0.523069	-0.0306587	0.0602934	1.01493	0.969807	1.06215
GCST90301949	HipOA	Weighted mode	14	0.000167979	0.00410408	0.967974	-0.00787601	0.00821197	1.00017	0.992155	1.00825
GCST90301949	HipOA	Simple mode	14	0.0319009	0.0151568	0.0553363	0.00219351	0.0616083	1.03242	1.0022	1.06355
GCST90301949	KneeHipOA	MR Egger	14	-0.0164837	0.0256107	0.531927	-0.0666808	0.0337133	0.983651	0.935494	1.03429
GCST90301949	KneeHipOA	Inverse variance weighted	14	0.00975897	0.0125955	0.43846	-0.0149283	0.0344462	1.00981	0.985183	1.03505
GCST90301949	KneeHipOA	Weighted median	14	0.00433444	0.00112659	0.000119375	0.00212633	0.00654255	1.00434	1.00213	1.00656
GCST90301949	KneeHipOA	Inverse variance weighted (multiplicative random effects)	14	0.00975897	0.0125955	0.43846	-0.0149283	0.0344462	1.00981	0.985183	1.03505
GCST90301949	KneeHipOA	Weighted mode	14	0.00389341	0.00131156	0.0108774	0.00132275	0.00646406	1.0039	1.00132	1.00648
GCST90301949	KneeHipOA	Simple mode	14	0.0850659	0.014609	5.94595e-05	0.0564324	0.113699	1.08879	1.05806	1.12042
GCST90301949	KneeOA	MR Egger	14	-0.0183599	0.0257211	0.488997	-0.0687732	0.0320533	0.981808	0.933538	1.03257
GCST90301949	KneeOA	Inverse variance weighted	14	-0.00110832	0.0108502	0.91864	-0.0223747	0.0201581	0.998892	0.977874	1.02036
GCST90301949	KneeOA	Weighted median	14	-0.00523927	0.00101566	2.48925e-07	-0.00722996	-0.00324859	0.994774	0.992796	0.996757
GCST90301949	KneeOA	Inverse variance weighted (multiplicative random effects)	14	-0.00110832	0.0108502	0.91864	-0.0223747	0.0201581	0.998892	0.977874	1.02036
GCST90301949	KneeOA	Weighted mode	14	-0.00566751	0.00111038	0.000202274	-0.00784385	-0.00349117	0.994349	0.992187	0.996515
GCST90301949	KneeOA	Simple mode	14	-0.00566751	0.00899102	0.539387	-0.0232899	0.0119549	0.994349	0.976979	1.01203
GCST90301949	SpineOA	MR Egger	14	0.19995	0.164909	0.248658	-0.123272	0.523173	1.22134	0.884023	1.68737
GCST90301949	SpineOA	Inverse variance weighted	14	0.082573	0.0597558	0.167021	-0.0345484	0.199694	1.08608	0.966042	1.22103
GCST90301949	SpineOA	Weighted median	14	0.015193	0.0145939	0.297851	-0.013411	0.0437969	1.01531	0.986679	1.04477
GCST90301949	SpineOA	Inverse variance weighted (multiplicative random effects)	14	0.082573	0.0597558	0.167021	-0.0345484	0.199694	1.08608	0.966042	1.22103
GCST90301949	SpineOA	Weighted mode	14	-0.19102	0.0371065	0.000187367	-0.263749	-0.118291	0.826116	0.768167	0.888437
GCST90301949	SpineOA	Simple mode	14	0.223325	0.0138236	5.50863e-10	0.19623	0.250419	1.25023	1.21681	1.28456
GCST90301949	THR	MR Egger	14	-0.0530547	0.0650889	0.43089	-0.180629	0.0745195	0.948328	0.834745	1.07737
GCST90301949	THR	Inverse variance weighted	14	-0.000825285	0.00878101	0.925121	-0.0180361	0.0163855	0.999175	0.982126	1.01652
GCST90301949	THR	Weighted median	14	0.00196034	0.000279106	2.16185e-12	0.00141329	0.00250739	1.00196	1.00141	1.00251
GCST90301949	THR	Inverse variance weighted (multiplicative random effects)	14	-0.000825285	0.00878101	0.925121	-0.0180361	0.0163855	0.999175	0.982126	1.01652
GCST90301949	THR	Weighted mode	14	0.000799828	0.00180242	0.664517	-0.00273291	0.00433256	1.0008	0.997271	1.00434
GCST90301949	THR	Simple mode	14	-0.0951783	0.0116667	1.80369e-06	-0.118045	-0.0723116	0.909211	0.888656	0.930241
GCST90301949	ThumbOA	MR Egger	14	-0.00743624	0.09608	0.939584	-0.195753	0.180881	0.992591	0.822215	1.19827
GCST90301949	ThumbOA	Inverse variance weighted	14	-0.0065553	0.031637	0.835851	-0.0685637	0.0554531	0.993466	0.933734	1.05702
GCST90301949	ThumbOA	Weighted median	14	-0.040263	0.00345273	2.01164e-31	-0.0470304	-0.0334957	0.960537	0.954058	0.967059
GCST90301949	ThumbOA	Inverse variance weighted (multiplicative random effects)	14	-0.0065553	0.031637	0.835851	-0.0685637	0.0554531	0.993466	0.933734	1.05702
GCST90301949	ThumbOA	Weighted mode	14	-0.0337806	0.0035873	3.59684e-07	-0.0408118	-0.0267495	0.966784	0.96001	0.973605
GCST90301949	ThumbOA	Simple mode	14	0.217303	0.0207815	1.06921e-07	0.176572	0.258035	1.24272	1.19312	1.29438
GCST90301949	TJR	MR Egger	14	-0.0938458	0.0486635	0.077789	-0.189226	0.0015347	0.910423	0.827599	1.00154
GCST90301949	TJR	Inverse variance weighted	14	0.0103019	0.0269769	0.702552	-0.0425728	0.0631765	1.01036	0.958321	1.06521
GCST90301949	TJR	Weighted median	14	-0.0462724	0.00480862	6.40661e-22	-0.0556973	-0.0368475	0.954782	0.945825	0.963823
GCST90301949	TJR	Inverse variance weighted (multiplicative random effects)	14	0.0103019	0.0269769	0.702552	-0.0425728	0.0631765	1.01036	0.958321	1.06521
GCST90301949	TJR	Weighted mode	14	-0.0323735	0.00481459	1.41749e-05	-0.0418101	-0.0229369	0.968145	0.959052	0.977324
GCST90301949	TJR	Simple mode	14	0.129693	0.0202567	2.33419e-05	0.0899903	0.169397	1.13848	1.09416	1.18459
GCST90301949	TKR	MR Egger	14	0.0494417	0.0789177	0.542724	-0.105237	0.20412	1.05068	0.900111	1.22645
GCST90301949	TKR	Inverse variance weighted	14	0.0521028	0.0277635	0.060564	-0.00231366	0.106519	1.05348	0.997689	1.1124
GCST90301949	TKR	Weighted median	14	0.0416463	0.00246812	7.02658e-64	0.0368088	0.0464838	1.04253	1.03749	1.04758
GCST90301949	TKR	Inverse variance weighted (multiplicative random effects)	14	0.0521028	0.0277635	0.060564	-0.00231366	0.106519	1.05348	0.997689	1.1124
GCST90301949	TKR	Weighted mode	14	0.0403974	0.00280631	2.29124e-09	0.0348971	0.0458978	1.04122	1.03551	1.04697
GCST90301949	TKR	Simple mode	14	0.156175	0.0187685	1.44957e-06	0.119389	0.192962	1.16903	1.12681	1.21284
GCST90301950	AllOA	MR Egger	10	0.0290728	0.0327356	0.400395	-0.035089	0.0932346	1.0295	0.96552	1.09772
GCST90301950	AllOA	Inverse variance weighted	10	-0.0219023	0.0151564	0.148434	-0.0516088	0.00780425	0.978336	0.9497	1.00783
GCST90301950	AllOA	Weighted median	10	-0.0290249	0.00372406	6.49838e-15	-0.036324	-0.0217257	0.971392	0.964328	0.978509
GCST90301950	AllOA	Inverse variance weighted (multiplicative random effects)	10	-0.0219023	0.0151564	0.148434	-0.0516088	0.00780425	0.978336	0.9497	1.00783
GCST90301950	AllOA	Weighted mode	10	-0.0210414	0.00426296	0.00080681	-0.0293968	-0.012686	0.979178	0.971031	0.987394
GCST90301950	AllOA	Simple mode	10	-0.0763621	0.00995822	3.09976e-05	-0.0958802	-0.056844	0.926481	0.908573	0.944741
GCST90301950	FingerOA	MR Egger	10	-0.106668	0.137359	0.459757	-0.375892	0.162555	0.898824	0.686677	1.17651
GCST90301950	FingerOA	Inverse variance weighted	10	0.000482506	0.0434169	0.991133	-0.0846147	0.0855797	1.00048	0.918866	1.08935
GCST90301950	FingerOA	Weighted median	10	0.0367298	0.0055338	3.19338e-11	0.0258836	0.0475761	1.03741	1.02622	1.04873
GCST90301950	FingerOA	Inverse variance weighted (multiplicative random effects)	10	0.000482506	0.0434169	0.991133	-0.0846147	0.0855797	1.00048	0.918866	1.08935
GCST90301950	FingerOA	Weighted mode	10	0.033222	0.00523128	0.000132774	0.0229687	0.0434753	1.03378	1.02323	1.04443
GCST90301950	FingerOA	Simple mode	10	-0.316056	0.0503215	0.000144251	-0.414686	-0.217426	0.729019	0.660548	0.804588
GCST90301950	HandOA	MR Egger	10	-0.0168643	0.0600821	0.786072	-0.134625	0.100897	0.983277	0.874043	1.10616
GCST90301950	HandOA	Inverse variance weighted	10	0.0207455	0.023242	0.372077	-0.0248087	0.0662998	1.02096	0.975496	1.06855
GCST90301950	HandOA	Weighted median	10	0.0217423	0.00229045	2.25431e-21	0.017253	0.0262315	1.02198	1.0174	1.02658
GCST90301950	HandOA	Inverse variance weighted (multiplicative random effects)	10	0.0207455	0.023242	0.372077	-0.0248087	0.0662998	1.02096	0.975496	1.06855
GCST90301950	HandOA	Weighted mode	10	0.0193891	0.0027884	6.65887e-05	0.0139238	0.0248544	1.01958	1.01402	1.02517
GCST90301950	HandOA	Simple mode	10	0.153662	0.031638	0.000899708	0.0916518	0.215673	1.1661	1.09598	1.2407
GCST90301950	HipOA	MR Egger	10	-0.0785498	0.125081	0.547515	-0.323709	0.16661	0.924456	0.72346	1.18129
GCST90301950	HipOA	Inverse variance weighted	10	0.0195429	0.0350349	0.576973	-0.0491255	0.0882113	1.01974	0.952062	1.09222
GCST90301950	HipOA	Weighted median	10	0.0342454	0.0125037	0.00616582	0.00973824	0.0587526	1.03484	1.00979	1.06051
GCST90301950	HipOA	Inverse variance weighted (multiplicative random effects)	10	0.0195429	0.0350349	0.576973	-0.0491255	0.0882113	1.01974	0.952062	1.09222
GCST90301950	HipOA	Weighted mode	10	0.0211539	0.00578803	0.00527819	0.00980941	0.0324985	1.02138	1.00986	1.03303
GCST90301950	HipOA	Simple mode	10	0.072192	0.0211194	0.00764882	0.0307979	0.113586	1.07486	1.03128	1.12029
GCST90301950	KneeHipOA	MR Egger	10	0.0966264	0.0488848	0.0834851	0.000812152	0.192441	1.10145	1.00081	1.2122
GCST90301950	KneeHipOA	Inverse variance weighted	10	0.0240451	0.0145263	0.0978678	-0.00442647	0.0525167	1.02434	0.995583	1.05392
GCST90301950	KneeHipOA	Weighted median	10	0.023953	0.00278671	8.29526e-18	0.0184911	0.029415	1.02424	1.01866	1.02985
GCST90301950	KneeHipOA	Inverse variance weighted (multiplicative random effects)	10	0.0240451	0.0145263	0.0978678	-0.00442647	0.0525167	1.02434	0.995583	1.05392
GCST90301950	KneeHipOA	Weighted mode	10	0.0254272	0.00248867	2.99139e-06	0.0205494	0.030305	1.02575	1.02076	1.03077
GCST90301950	KneeHipOA	Simple mode	10	0.0150937	0.00964686	0.15211	-0.00381413	0.0340016	1.01521	0.996193	1.03459
GCST90301950	KneeOA	MR Egger	10	0.00101474	0.00740473	0.894385	-0.0134985	0.015528	1.00102	0.986592	1.01565
GCST90301950	KneeOA	Inverse variance weighted	10	0.00055747	0.00410021	0.891852	-0.00747895	0.00859389	1.00056	0.992549	1.00863
GCST90301950	KneeOA	Weighted median	10	0.000764693	0.000117137	6.65582e-11	0.000535105	0.000994281	1.00076	1.00054	1.00099
GCST90301950	KneeOA	Inverse variance weighted (multiplicative random effects)	10	0.00055747	0.00410021	0.891852	-0.00747895	0.00859389	1.00056	0.992549	1.00863
GCST90301950	KneeOA	Weighted mode	10	0.000263965	0.00117448	0.827193	-0.00203802	0.00256595	1.00026	0.997964	1.00257
GCST90301950	KneeOA	Simple mode	10	-0.0190913	0.0353683	0.602443	-0.0884132	0.0502307	0.98109	0.915383	1.05151
GCST90301950	SpineOA	MR Egger	10	0.20656	0.108521	0.0934761	-0.00614162	0.419261	1.22944	0.993877	1.52084
GCST90301950	SpineOA	Inverse variance weighted	10	-0.00410729	0.0319819	0.897812	-0.0667918	0.0585773	0.995901	0.93539	1.06033
GCST90301950	SpineOA	Weighted median	10	-0.0423586	0.00553721	2.01281e-14	-0.0532115	-0.0315056	0.958526	0.948179	0.968985
GCST90301950	SpineOA	Inverse variance weighted (multiplicative random effects)	10	-0.00410729	0.0319819	0.897812	-0.0667918	0.0585773	0.995901	0.93539	1.06033
GCST90301950	SpineOA	Weighted mode	10	-0.0436079	0.00554478	2.53604e-05	-0.0544756	-0.0327401	0.957329	0.946982	0.96779
GCST90301950	SpineOA	Simple mode	10	0.103281	0.0142085	4.71913e-05	0.0754325	0.13113	1.1088	1.07835	1.14012
GCST90301950	THR	MR Egger	10	0.0822551	0.13268	0.552533	-0.177797	0.342307	1.08573	0.837113	1.40819
GCST90301950	THR	Inverse variance weighted	10	0.00121256	0.0156674	0.93831	-0.0294955	0.0319206	1.00121	0.970935	1.03244
GCST90301950	THR	Weighted median	10	-0.0152525	0.00164127	1.4986e-20	-0.0184694	-0.0120356	0.984863	0.9817	0.988037
GCST90301950	THR	Inverse variance weighted (multiplicative random effects)	10	0.00121256	0.0156674	0.93831	-0.0294955	0.0319206	1.00121	0.970935	1.03244
GCST90301950	THR	Weighted mode	10	-0.00773914	0.00192794	0.00304452	-0.0115179	-0.00396038	0.992291	0.988548	0.996047
GCST90301950	THR	Simple mode	10	0.150815	0.0475206	0.0112992	0.0576742	0.243955	1.16278	1.05937	1.27629
GCST90301950	ThumbOA	MR Egger	10	-0.020868	0.11546	0.861068	-0.24717	0.205434	0.979348	0.781008	1.22806
GCST90301950	ThumbOA	Inverse variance weighted	10	-0.00480391	0.032087	0.880989	-0.0676944	0.0580865	0.995208	0.934546	1.05981
GCST90301950	ThumbOA	Weighted median	10	-0.0142897	0.00312648	4.86498e-06	-0.0204176	-0.00816176	0.985812	0.979789	0.991871
GCST90301950	ThumbOA	Inverse variance weighted (multiplicative random effects)	10	-0.00480391	0.032087	0.880989	-0.0676944	0.0580865	0.995208	0.934546	1.05981
GCST90301950	ThumbOA	Weighted mode	10	-0.0138838	0.00338781	0.00268405	-0.0205239	-0.0072437	0.986212	0.979685	0.992782
GCST90301950	ThumbOA	Simple mode	10	0.12812	0.0432548	0.0159083	0.0433403	0.212899	1.13669	1.04429	1.23726
GCST90301950	TJR	MR Egger	10	0.284923	0.141474	0.0787933	0.00763361	0.562212	1.32966	1.00766	1.75455
GCST90301950	TJR	Inverse variance weighted	10	-0.016603	0.0273766	0.544204	-0.0702612	0.0370552	0.983534	0.93215	1.03775
GCST90301950	TJR	Weighted median	10	-0.0317544	0.00349583	1.05148e-19	-0.0386062	-0.0249025	0.968744	0.96213	0.975405
GCST90301950	TJR	Inverse variance weighted (multiplicative random effects)	10	-0.016603	0.0273766	0.544204	-0.0702612	0.0370552	0.983534	0.93215	1.03775
GCST90301950	TJR	Weighted mode	10	-0.0331194	0.00368393	8.61421e-06	-0.0403399	-0.0258989	0.967423	0.960463	0.974434
GCST90301950	TJR	Simple mode	10	0.18918	0.0181017	2.47577e-06	0.1537	0.224659	1.20826	1.16614	1.2519
GCST90301950	TKR	MR Egger	10	0.219418	0.113018	0.0881484	-0.00209621	0.440933	1.24535	0.997906	1.55416
GCST90301950	TKR	Inverse variance weighted	10	0.0166211	0.0278128	0.550102	-0.0378919	0.0711342	1.01676	0.962817	1.07373
GCST90301950	TKR	Weighted median	10	0.0183557	0.00279017	4.74616e-11	0.0128869	0.0238244	1.01853	1.01297	1.02411
GCST90301950	TKR	Inverse variance weighted (multiplicative random effects)	10	0.0166211	0.0278128	0.550102	-0.0378919	0.0711342	1.01676	0.962817	1.07373
GCST90301950	TKR	Weighted mode	10	0.0189985	0.0030816	0.000165667	0.0129586	0.0250384	1.01918	1.01304	1.02535
GCST90301950	TKR	Simple mode	10	0.0467747	0.0180301	0.0290101	0.0114357	0.0821136	1.04789	1.0115	1.08558
GCST90301951	AllOA	Inverse variance weighted	2	0.00923586	0.0578906	0.873244	-0.10423	0.122701	1.00928	0.901018	1.13055
GCST90301951	AllOA	Inverse variance weighted (multiplicative random effects)	2	0.00923586	0.0578906	0.873244	-0.10423	0.122701	1.00928	0.901018	1.13055
GCST90301951	FingerOA	Inverse variance weighted	2	0.158413	0.481245	0.742025	-0.784826	1.10165	1.17165	0.456199	3.00913
GCST90301951	FingerOA	Inverse variance weighted (multiplicative random effects)	2	0.158413	0.481245	0.742025	-0.784826	1.10165	1.17165	0.456199	3.00913
GCST90301951	HandOA	Inverse variance weighted	2	-0.153981	0.151205	0.308507	-0.450342	0.142381	0.857288	0.63741	1.15302
GCST90301951	HandOA	Inverse variance weighted (multiplicative random effects)	2	-0.153981	0.151205	0.308507	-0.450342	0.142381	0.857288	0.63741	1.15302
GCST90301951	HipOA	Inverse variance weighted	2	-0.0489475	0.0231671	0.0346172	-0.094355	-0.00354011	0.952231	0.90996	0.996466
GCST90301951	HipOA	Inverse variance weighted (multiplicative random effects)	2	-0.0489475	0.0231671	0.0346172	-0.094355	-0.00354011	0.952231	0.90996	0.996466
GCST90301951	KneeHipOA	Inverse variance weighted	2	0.0852554	0.0131122	7.92734e-11	0.0595554	0.110955	1.089	1.06136	1.11735
GCST90301951	KneeHipOA	Inverse variance weighted (multiplicative random effects)	2	0.0852554	0.0131122	7.92734e-11	0.0595554	0.110955	1.089	1.06136	1.11735
GCST90301951	KneeOA	Inverse variance weighted	2	0.133575	0.0402359	0.000900805	0.054713	0.212438	1.14291	1.05624	1.23669
GCST90301951	KneeOA	Inverse variance weighted (multiplicative random effects)	2	0.133575	0.0402359	0.000900805	0.054713	0.212438	1.14291	1.05624	1.23669
GCST90301951	SpineOA	Inverse variance weighted	2	0.00631042	0.144127	0.965077	-0.276179	0.2888	1.00633	0.758677	1.33482
GCST90301951	SpineOA	Inverse variance weighted (multiplicative random effects)	2	0.00631042	0.144127	0.965077	-0.276179	0.2888	1.00633	0.758677	1.33482
GCST90301951	THR	Inverse variance weighted	2	0.32207	0.0631141	3.34348e-07	0.198366	0.445774	1.37998	1.21941	1.5617
GCST90301951	THR	Inverse variance weighted (multiplicative random effects)	2	0.32207	0.0631141	3.34348e-07	0.198366	0.445774	1.37998	1.21941	1.5617
GCST90301951	ThumbOA	Inverse variance weighted	2	0.0496019	0.0665127	0.455818	-0.080763	0.179967	1.05085	0.922412	1.19718
GCST90301951	ThumbOA	Inverse variance weighted (multiplicative random effects)	2	0.0496019	0.0665127	0.455818	-0.080763	0.179967	1.05085	0.922412	1.19718
GCST90301951	TJR	Inverse variance weighted	2	0.270159	0.00988255	1.54209e-164	0.250789	0.289529	1.31017	1.28504	1.3358
GCST90301951	TJR	Inverse variance weighted (multiplicative random effects)	2	0.270159	0.00988255	1.54209e-164	0.250789	0.289529	1.31017	1.28504	1.3358
GCST90301951	TKR	Inverse variance weighted	2	0.227546	0.047295	1.50018e-06	0.134848	0.320244	1.25552	1.14436	1.37746
GCST90301951	TKR	Inverse variance weighted (multiplicative random effects)	2	0.227546	0.047295	1.50018e-06	0.134848	0.320244	1.25552	1.14436	1.37746
GCST90301952	AllOA	MR Egger	58	-0.0163252	0.0228652	0.478208	-0.061141	0.0284906	0.983807	0.940691	1.0289
GCST90301952	AllOA	Inverse variance weighted	58	-0.00659521	0.00558363	0.237535	-0.0175391	0.0043487	0.993426	0.982614	1.00436
GCST90301952	AllOA	Weighted median	58	-0.00230412	0.000620461	0.000204356	-0.00352023	-0.00108802	0.997699	0.996486	0.998913
GCST90301952	AllOA	Inverse variance weighted (multiplicative random effects)	58	-0.00659521	0.00558363	0.237535	-0.0175391	0.0043487	0.993426	0.982614	1.00436
GCST90301952	AllOA	Weighted mode	58	-0.00411017	0.00195665	0.0401099	-0.0079452	-0.000275133	0.995898	0.992086	0.999725
GCST90301952	AllOA	Simple mode	58	-0.0257956	0.00439197	2.31697e-07	-0.0344038	-0.0171873	0.974534	0.966181	0.98296
GCST90301952	FingerOA	MR Egger	57	0.0636174	0.0909176	0.487048	-0.114581	0.241816	1.06568	0.89174	1.27356
GCST90301952	FingerOA	Inverse variance weighted	57	0.01624	0.0294006	0.580694	-0.0413851	0.0738651	1.01637	0.95946	1.07666
GCST90301952	FingerOA	Weighted median	57	0.0576554	0.00403481	2.54447e-46	0.0497472	0.0655637	1.05935	1.05101	1.06776
GCST90301952	FingerOA	Inverse variance weighted (multiplicative random effects)	57	0.01624	0.0294006	0.580694	-0.0413851	0.0738651	1.01637	0.95946	1.07666
GCST90301952	FingerOA	Weighted mode	57	0.0329764	0.00455357	1.37846e-09	0.0240514	0.0419014	1.03353	1.02434	1.04279
GCST90301952	FingerOA	Simple mode	57	0.0228663	0.078498	0.7719	-0.13099	0.176722	1.02313	0.877227	1.1933
GCST90301952	HandOA	MR Egger	58	0.00165479	0.0545691	0.975916	-0.105301	0.10861	1.00166	0.900054	1.11473
GCST90301952	HandOA	Inverse variance weighted	58	-0.00643837	0.013168	0.624884	-0.0322477	0.0193709	0.993582	0.968267	1.01956
GCST90301952	HandOA	Weighted median	58	0.00190947	0.000599512	0.00144738	0.000734422	0.00308451	1.00191	1.00073	1.00309
GCST90301952	HandOA	Inverse variance weighted (multiplicative random effects)	58	-0.00643837	0.013168	0.624884	-0.0322477	0.0193709	0.993582	0.968267	1.01956
GCST90301952	HandOA	Weighted mode	58	0.00453144	0.0029078	0.12468	-0.00116784	0.0102307	1.00454	0.998833	1.01028
GCST90301952	HandOA	Simple mode	58	-0.341672	0.0956484	0.000728159	-0.529143	-0.154201	0.710581	0.58911	0.8571
GCST90301952	HipOA	MR Egger	57	-0.0760115	0.0559869	0.180114	-0.185746	0.0337228	0.926806	0.830485	1.0343
GCST90301952	HipOA	Inverse variance weighted	57	-0.00634044	0.0112392	0.572661	-0.0283693	0.0156884	0.99368	0.972029	1.01581
GCST90301952	HipOA	Weighted median	57	-0.00260428	0.000550275	2.21574e-06	-0.00368282	-0.00152574	0.997399	0.996324	0.998475
GCST90301952	HipOA	Inverse variance weighted (multiplicative random effects)	57	-0.00634044	0.0112392	0.572661	-0.0283693	0.0156884	0.99368	0.972029	1.01581
GCST90301952	HipOA	Weighted mode	57	-0.00333587	0.00522673	0.525924	-0.0135803	0.00690851	0.99667	0.986512	1.00693
GCST90301952	HipOA	Simple mode	57	-0.229319	0.0195272	9.84627e-17	-0.267593	-0.191046	0.795075	0.765219	0.826095
GCST90301952	KneeHipOA	MR Egger	58	-0.0413963	0.0481279	0.393385	-0.135727	0.0529345	0.959449	0.873081	1.05436
GCST90301952	KneeHipOA	Inverse variance weighted	58	-0.0211665	0.0135662	0.118704	-0.0477562	0.00542328	0.979056	0.953366	1.00544
GCST90301952	KneeHipOA	Weighted median	58	-0.0400789	0.00518553	1.084e-14	-0.0502426	-0.0299153	0.960714	0.950999	0.970528
GCST90301952	KneeHipOA	Inverse variance weighted (multiplicative random effects)	58	-0.0211665	0.0135662	0.118704	-0.0477562	0.00542328	0.979056	0.953366	1.00544
GCST90301952	KneeHipOA	Weighted mode	58	-0.014527	0.00293216	6.83253e-06	-0.020274	-0.00877997	0.985578	0.97993	0.991258
GCST90301952	KneeHipOA	Simple mode	58	-0.165494	0.00941672	1.11034e-24	-0.18395	-0.147037	0.847475	0.831977	0.863262
GCST90301952	KneeOA	MR Egger	58	-0.0248389	0.0420542	0.557138	-0.107265	0.0575874	0.975467	0.898287	1.05928
GCST90301952	KneeOA	Inverse variance weighted	58	-0.0169239	0.0109218	0.12125	-0.0383307	0.0044829	0.983219	0.962395	1.00449
GCST90301952	KneeOA	Weighted median	58	-0.019459	0.0031627	7.61947e-10	-0.0256579	-0.0132601	0.980729	0.974668	0.986827
GCST90301952	KneeOA	Inverse variance weighted (multiplicative random effects)	58	-0.0169239	0.0109218	0.12125	-0.0383307	0.0044829	0.983219	0.962395	1.00449
GCST90301952	KneeOA	Weighted mode	58	-0.0197408	0.00467296	8.72923e-05	-0.0288998	-0.0105818	0.980453	0.971514	0.989474
GCST90301952	KneeOA	Simple mode	58	-0.0499336	0.00788979	4.1381e-08	-0.0653975	-0.0344696	0.951293	0.936695	0.966118
GCST90301952	SpineOA	MR Egger	58	0.000982825	0.0709543	0.988998	-0.138088	0.140053	1.00098	0.871022	1.15033
GCST90301952	SpineOA	Inverse variance weighted	58	-0.00175193	0.0130804	0.893453	-0.0273894	0.0238856	0.99825	0.972982	1.02417
GCST90301952	SpineOA	Weighted median	58	0.00472371	0.000805707	4.551e-09	0.00314452	0.00630289	1.00473	1.00315	1.00632
GCST90301952	SpineOA	Inverse variance weighted (multiplicative random effects)	58	-0.00175193	0.0130804	0.893453	-0.0273894	0.0238856	0.99825	0.972982	1.02417
GCST90301952	SpineOA	Weighted mode	58	0.00147865	0.0020423	0.472018	-0.00252425	0.00548156	1.00148	0.997479	1.0055
GCST90301952	SpineOA	Simple mode	58	-0.0454419	0.0278984	0.108863	-0.100123	0.00923895	0.955575	0.904726	1.00928
GCST90301952	THR	MR Egger	58	-0.0189509	0.034695	0.587089	-0.0869531	0.0490514	0.981228	0.91672	1.05027
GCST90301952	THR	Inverse variance weighted	58	-0.00300052	0.011925	0.801337	-0.0263734	0.0203724	0.997004	0.973971	1.02058
GCST90301952	THR	Weighted median	58	-0.00752868	0.000529522	7.09682e-46	-0.00856654	-0.00649081	0.9925	0.99147	0.99353
GCST90301952	THR	Inverse variance weighted (multiplicative random effects)	58	-0.00300052	0.011925	0.801337	-0.0263734	0.0203724	0.997004	0.973971	1.02058
GCST90301952	THR	Weighted mode	58	-0.00480677	0.0153706	0.75563	-0.0349331	0.0253195	0.995205	0.96567	1.02564
GCST90301952	THR	Simple mode	58	-0.0845536	0.0224552	0.00039548	-0.128566	-0.0405414	0.918922	0.879356	0.960269
GCST90301952	ThumbOA	MR Egger	57	0.0572866	0.0602905	0.346179	-0.0608827	0.175456	1.05896	0.940934	1.19179
GCST90301952	ThumbOA	Inverse variance weighted	57	0.0123948	0.0173237	0.474314	-0.0215598	0.0463493	1.01247	0.978671	1.04744
GCST90301952	ThumbOA	Weighted median	57	0.00994516	0.000865779	1.53418e-30	0.00824824	0.0116421	1.00999	1.00828	1.01171
GCST90301952	ThumbOA	Inverse variance weighted (multiplicative random effects)	57	0.0123948	0.0173237	0.474314	-0.0215598	0.0463493	1.01247	0.978671	1.04744
GCST90301952	ThumbOA	Weighted mode	57	0.0138429	0.00359903	0.000309317	0.00678875	0.020897	1.01394	1.00681	1.02112
GCST90301952	ThumbOA	Simple mode	57	0.123892	0.0254858	9.82488e-06	0.07394	0.173844	1.13189	1.07674	1.18987
GCST90301952	TJR	MR Egger	58	-0.0635756	0.0345795	0.0712887	-0.131351	0.00420017	0.938403	0.87691	1.00421
GCST90301952	TJR	Inverse variance weighted	58	-0.00754259	0.00840573	0.369551	-0.0240178	0.00893264	0.992486	0.976268	1.00897
GCST90301952	TJR	Weighted median	58	-0.00222052	0.000266582	8.11344e-17	-0.00274302	-0.00169802	0.997782	0.997261	0.998303
GCST90301952	TJR	Inverse variance weighted (multiplicative random effects)	58	-0.00754259	0.00840573	0.369551	-0.0240178	0.00893264	0.992486	0.976268	1.00897
GCST90301952	TJR	Weighted mode	58	-0.00160534	0.0061706	0.795678	-0.0136997	0.010489	0.998396	0.986394	1.01054
GCST90301952	TJR	Simple mode	58	-0.123141	0.0156296	1.09327e-10	-0.153775	-0.0925066	0.884139	0.857465	0.911643
GCST90301952	TKR	MR Egger	57	-0.0214213	0.0397632	0.592253	-0.0993572	0.0565146	0.978807	0.905419	1.05814
GCST90301952	TKR	Inverse variance weighted	57	-0.00556159	0.0150275	0.711312	-0.0350154	0.0238923	0.994454	0.965591	1.02418
GCST90301952	TKR	Weighted median	57	-0.00890517	0.00127617	2.99307e-12	-0.0114065	-0.00640388	0.991134	0.988658	0.993617
GCST90301952	TKR	Inverse variance weighted (multiplicative random effects)	57	-0.00556159	0.0150275	0.711312	-0.0350154	0.0238923	0.994454	0.965591	1.02418
GCST90301952	TKR	Weighted mode	57	-0.0100348	0.00353423	0.00628926	-0.0169619	-0.00310768	0.990015	0.983181	0.996897
GCST90301952	TKR	Simple mode	57	0.0173874	0.037875	0.647958	-0.0568477	0.0916225	1.01754	0.944738	1.09595
GCST90301953	AllOA	MR Egger	19	-0.00552092	0.0106605	0.611212	-0.0264155	0.0153737	0.994494	0.97393	1.01549
GCST90301953	AllOA	Inverse variance weighted	19	0.00108306	0.00508926	0.831473	-0.0088919	0.011058	1.00108	0.991148	1.01112
GCST90301953	AllOA	Weighted median	19	-0.0016348	0.000299449	4.7789e-08	-0.00222171	-0.00104788	0.998367	0.997781	0.998953
GCST90301953	AllOA	Inverse variance weighted (multiplicative random effects)	19	0.00108306	0.00508926	0.831473	-0.0088919	0.011058	1.00108	0.991148	1.01112
GCST90301953	AllOA	Weighted mode	19	-0.00100114	0.000561634	0.0915336	-0.00210195	9.96587e-05	0.998999	0.9979	1.0001
GCST90301953	AllOA	Simple mode	19	0.0103199	0.00251557	0.000668647	0.00538934	0.0152504	1.01037	1.0054	1.01537
GCST90301953	FingerOA	MR Egger	19	-0.103341	0.109007	0.3564	-0.316995	0.110313	0.901819	0.728334	1.11663
GCST90301953	FingerOA	Inverse variance weighted	19	0.00311848	0.0317088	0.921656	-0.0590307	0.0652677	1.00312	0.942678	1.06744
GCST90301953	FingerOA	Weighted median	19	0.0132305	0.00218046	1.29715e-09	0.00895677	0.0175042	1.01332	1.009	1.01766
GCST90301953	FingerOA	Inverse variance weighted (multiplicative random effects)	19	0.00311848	0.0317088	0.921656	-0.0590307	0.0652677	1.00312	0.942678	1.06744
GCST90301953	FingerOA	Weighted mode	19	0.0140568	0.00304486	0.000214304	0.00808884	0.0200247	1.01416	1.00812	1.02023
GCST90301953	FingerOA	Simple mode	19	-0.176413	0.0375593	0.000179657	-0.250029	-0.102797	0.838272	0.778778	0.90231
GCST90301953	HandOA	MR Egger	19	-0.0202955	0.0737825	0.786576	-0.164909	0.124318	0.979909	0.847971	1.13238
GCST90301953	HandOA	Inverse variance weighted	19	0.0267124	0.0320113	0.404019	-0.0360299	0.0894546	1.02707	0.964611	1.09358
GCST90301953	HandOA	Weighted median	19	0.100274	0.00671678	2.13702e-50	0.0871094	0.113439	1.10547	1.09102	1.12012
GCST90301953	HandOA	Inverse variance weighted (multiplicative random effects)	19	0.0267124	0.0320113	0.404019	-0.0360299	0.0894546	1.02707	0.964611	1.09358
GCST90301953	HandOA	Weighted mode	19	0.062204	0.0052755	6.69168e-10	0.0518641	0.072544	1.06418	1.05323	1.07524
GCST90301953	HandOA	Simple mode	19	0.078712	0.0368816	0.0468364	0.00642411	0.151	1.08189	1.00644	1.163
GCST90301953	HipOA	MR Egger	19	-0.0289979	0.0432489	0.511553	-0.113766	0.05577	0.971419	0.892467	1.05735
GCST90301953	HipOA	Inverse variance weighted	19	-0.00159704	0.0190274	0.933109	-0.0388907	0.0356967	0.998404	0.961856	1.03634
GCST90301953	HipOA	Weighted median	19	0.0286174	0.00836566	0.000624321	0.0122207	0.0450141	1.02903	1.0123	1.04604
GCST90301953	HipOA	Inverse variance weighted (multiplicative random effects)	19	-0.00159704	0.0190274	0.933109	-0.0388907	0.0356967	0.998404	0.961856	1.03634
GCST90301953	HipOA	Weighted mode	19	0.00499917	0.00261854	0.0723167	-0.000133169	0.0101315	1.00501	0.999867	1.01018
GCST90301953	HipOA	Simple mode	19	-0.0852309	0.0155852	3.40551e-05	-0.115778	-0.0546839	0.9183	0.890673	0.946784
GCST90301953	KneeHipOA	MR Egger	19	-0.0026654	0.0220486	0.905197	-0.0458806	0.0405498	0.997338	0.955156	1.04138
GCST90301953	KneeHipOA	Inverse variance weighted	19	-0.00673784	0.00869722	0.43851	-0.0237844	0.0103087	0.993285	0.976496	1.01036
GCST90301953	KneeHipOA	Weighted median	19	-0.00851256	0.000845299	7.4622e-24	-0.0101693	-0.00685577	0.991524	0.989882	0.993168
GCST90301953	KneeHipOA	Inverse variance weighted (multiplicative random effects)	19	-0.00673784	0.00869722	0.43851	-0.0237844	0.0103087	0.993285	0.976496	1.01036
GCST90301953	KneeHipOA	Weighted mode	19	-0.00740043	0.000945558	3.34404e-07	-0.00925373	-0.00554714	0.992627	0.990789	0.994468
GCST90301953	KneeHipOA	Simple mode	19	-0.0132379	0.00578748	0.0345005	-0.0245814	-0.00189444	0.986849	0.975718	0.998107
GCST90301953	KneeOA	MR Egger	18	0.0533264	0.0547155	0.344258	-0.053916	0.160569	1.05477	0.947512	1.17418
GCST90301953	KneeOA	Inverse variance weighted	18	0.0016558	0.0198294	0.933452	-0.0372097	0.0405213	1.00166	0.963474	1.04135
GCST90301953	KneeOA	Weighted median	18	-0.0312269	0.00448372	3.29533e-12	-0.040015	-0.0224388	0.969256	0.960775	0.977811
GCST90301953	KneeOA	Inverse variance weighted (multiplicative random effects)	18	0.0016558	0.0198294	0.933452	-0.0372097	0.0405213	1.00166	0.963474	1.04135
GCST90301953	KneeOA	Weighted mode	18	-0.0274674	0.00396115	2.41347e-06	-0.0352312	-0.0197035	0.972906	0.965382	0.980489
GCST90301953	KneeOA	Simple mode	18	0.0995573	0.0128919	5.8831e-07	0.0742891	0.124825	1.10468	1.07712	1.13295
GCST90301953	SpineOA	MR Egger	19	0.0542243	0.094111	0.572048	-0.130233	0.238682	1.05572	0.877891	1.26957
GCST90301953	SpineOA	Inverse variance weighted	19	-0.0108619	0.031147	0.727292	-0.0719099	0.0501862	0.989197	0.930615	1.05147
GCST90301953	SpineOA	Weighted median	19	-0.0830428	0.0138987	2.30286e-09	-0.110284	-0.0558013	0.920312	0.89558	0.945727
GCST90301953	SpineOA	Inverse variance weighted (multiplicative random effects)	19	-0.0108619	0.031147	0.727292	-0.0719099	0.0501862	0.989197	0.930615	1.05147
GCST90301953	SpineOA	Weighted mode	19	-0.0517165	0.0071391	9.77562e-07	-0.0657091	-0.0377238	0.949598	0.936403	0.962979
GCST90301953	SpineOA	Simple mode	19	-0.0976528	0.0455589	0.045989	-0.186948	-0.00835731	0.906964	0.829487	0.991678
GCST90301953	THR	MR Egger	19	-0.160513	0.0618731	0.018904	-0.281785	-0.0392422	0.851706	0.754436	0.961518
GCST90301953	THR	Inverse variance weighted	19	0.00424939	0.0182363	0.815747	-0.0314937	0.0399925	1.00426	0.968997	1.0408
GCST90301953	THR	Weighted median	19	-0.00840058	0.00138601	1.35297e-09	-0.0111172	-0.005684	0.991635	0.988944	0.994332
GCST90301953	THR	Inverse variance weighted (multiplicative random effects)	19	0.00424939	0.0182363	0.815747	-0.0314937	0.0399925	1.00426	0.968997	1.0408
GCST90301953	THR	Weighted mode	19	-0.00630557	0.00175308	0.00206163	-0.00974161	-0.00286952	0.993714	0.990306	0.997135
GCST90301953	THR	Simple mode	19	0.108688	0.017051	5.28446e-06	0.075268	0.142108	1.11481	1.07817	1.1527
GCST90301953	ThumbOA	MR Egger	19	0.284681	0.125202	0.0362312	0.039286	0.530076	1.32934	1.04007	1.69906
GCST90301953	ThumbOA	Inverse variance weighted	19	0.035629	0.033578	0.288652	-0.0301838	0.101442	1.03627	0.970267	1.10677
GCST90301953	ThumbOA	Weighted median	19	0.0532428	0.00377519	3.62098e-45	0.0458435	0.0606422	1.05469	1.04691	1.06252
GCST90301953	ThumbOA	Inverse variance weighted (multiplicative random effects)	19	0.035629	0.033578	0.288652	-0.0301838	0.101442	1.03627	0.970267	1.10677
GCST90301953	ThumbOA	Weighted mode	19	0.0403812	0.00431353	2.44088e-08	0.0319267	0.0488357	1.04121	1.03244	1.05005
GCST90301953	ThumbOA	Simple mode	19	0.0732491	0.0460182	0.128851	-0.0169465	0.163445	1.076	0.983196	1.17756
GCST90301953	TJR	MR Egger	18	-0.0484286	0.0616724	0.443777	-0.169306	0.0724493	0.952725	0.84425	1.07514
GCST90301953	TJR	Inverse variance weighted	18	0.00306247	0.01537	0.842068	-0.0270628	0.0331878	1.00307	0.9733	1.03374
GCST90301953	TJR	Weighted median	18	0.0168481	0.00128618	3.32106e-39	0.0143272	0.019369	1.01699	1.01443	1.01956
GCST90301953	TJR	Inverse variance weighted (multiplicative random effects)	18	0.00306247	0.01537	0.842068	-0.0270628	0.0331878	1.00307	0.9733	1.03374
GCST90301953	TJR	Weighted mode	18	0.0156827	0.00162607	2.62472e-08	0.0124956	0.0188698	1.01581	1.01257	1.01905
GCST90301953	TJR	Simple mode	18	-0.0920278	0.0125358	1.15233e-06	-0.116598	-0.0674577	0.91208	0.889943	0.934767
GCST90301953	TKR	MR Egger	19	0.0198077	0.0488319	0.690074	-0.0759029	0.115518	1.02001	0.926906	1.12245
GCST90301953	TKR	Inverse variance weighted	19	0.0175296	0.0194239	0.366805	-0.0205412	0.0556004	1.01768	0.979668	1.05718
GCST90301953	TKR	Weighted median	19	0.00893706	0.00243532	0.000242775	0.00416383	0.0137103	1.00898	1.00417	1.0138
GCST90301953	TKR	Inverse variance weighted (multiplicative random effects)	19	0.0175296	0.0194239	0.366805	-0.0205412	0.0556004	1.01768	0.979668	1.05718
GCST90301953	TKR	Weighted mode	19	0.0117937	0.00205001	1.87639e-05	0.00777566	0.0158117	1.01186	1.00781	1.01594
GCST90301953	TKR	Simple mode	19	0.0975236	0.00990028	1.12536e-08	0.078119	0.116928	1.10244	1.08125	1.12404
GCST90301954	AllOA	MR Egger	6	-0.0110708	0.0180871	0.573566	-0.0465216	0.0243799	0.98899	0.954544	1.02468
GCST90301954	AllOA	Inverse variance weighted	6	-0.000595635	0.00685846	0.930793	-0.0140382	0.0128469	0.999405	0.98606	1.01293
GCST90301954	AllOA	Weighted median	6	-0.00037513	0.000467674	0.422483	-0.00129177	0.00054151	0.999625	0.998709	1.00054
GCST90301954	AllOA	Inverse variance weighted (multiplicative random effects)	6	-0.000595635	0.00685846	0.930793	-0.0140382	0.0128469	0.999405	0.98606	1.01293
GCST90301954	AllOA	Weighted mode	6	-0.000422078	0.00049532	0.43305	-0.00139291	0.000548749	0.999578	0.998608	1.00055
GCST90301954	AllOA	Simple mode	6	-0.0046523	0.00269974	0.145453	-0.00994379	0.000639185	0.995359	0.990105	1.00064
GCST90301954	FingerOA	MR Egger	7	-0.607836	0.332479	0.127062	-1.25949	0.0438223	0.544528	0.283798	1.0448
GCST90301954	FingerOA	Inverse variance weighted	7	-0.104021	0.143998	0.470062	-0.386258	0.178215	0.901206	0.679595	1.19508
GCST90301954	FingerOA	Weighted median	7	-0.334524	0.0413955	6.41488e-16	-0.415659	-0.253389	0.715679	0.659905	0.776166
GCST90301954	FingerOA	Inverse variance weighted (multiplicative random effects)	7	-0.104021	0.143998	0.470062	-0.386258	0.178215	0.901206	0.679595	1.19508
GCST90301954	FingerOA	Weighted mode	7	-0.275786	0.123322	0.066685	-0.517497	-0.0340745	0.758975	0.59601	0.966499
GCST90301954	FingerOA	Simple mode	7	-0.438677	0.0478972	9.53828e-05	-0.532555	-0.344798	0.644889	0.587103	0.708363
GCST90301954	HandOA	MR Egger	7	-0.218316	0.148513	0.20151	-0.509401	0.0727683	0.803871	0.600855	1.07548
GCST90301954	HandOA	Inverse variance weighted	7	-0.060835	0.067362	0.36647	-0.192864	0.0711944	0.940978	0.824594	1.07379
GCST90301954	HandOA	Weighted median	7	-0.0997351	0.0154937	1.2173e-10	-0.130103	-0.0693676	0.905077	0.878005	0.932984
GCST90301954	HandOA	Inverse variance weighted (multiplicative random effects)	7	-0.060835	0.067362	0.36647	-0.192864	0.0711944	0.940978	0.824594	1.07379
GCST90301954	HandOA	Weighted mode	7	-0.104274	0.0176444	0.00104422	-0.138857	-0.0696909	0.900979	0.870353	0.932682
GCST90301954	HandOA	Simple mode	7	-0.27624	0.03324	0.000164617	-0.341391	-0.21109	0.758631	0.710781	0.809701
GCST90301954	HipOA	MR Egger	7	0.0485893	0.0875993	0.603012	-0.123105	0.220284	1.04979	0.884171	1.24643
GCST90301954	HipOA	Inverse variance weighted	7	0.00232112	0.0416979	0.955609	-0.0794067	0.0840489	1.00232	0.923664	1.08768
GCST90301954	HipOA	Weighted median	7	0.00582138	0.00710003	0.412268	-0.00809468	0.0197374	1.00584	0.991938	1.01993
GCST90301954	HipOA	Inverse variance weighted (multiplicative random effects)	7	0.00232112	0.0416979	0.955609	-0.0794067	0.0840489	1.00232	0.923664	1.08768
GCST90301954	HipOA	Weighted mode	7	0.0044181	0.00644766	0.518784	-0.00821931	0.0170555	1.00443	0.991814	1.0172
GCST90301954	HipOA	Simple mode	7	0.175979	0.149006	0.282282	-0.116072	0.468031	1.19241	0.890411	1.59685
GCST90301954	KneeHipOA	MR Egger	7	-0.0727752	0.0502434	0.207158	-0.171252	0.0257019	0.92981	0.842609	1.02604
GCST90301954	KneeHipOA	Inverse variance weighted	7	-0.047127	0.0172646	0.00633939	-0.0809655	-0.0132884	0.953966	0.922225	0.9868
GCST90301954	KneeHipOA	Weighted median	7	-0.0420688	0.00471329	4.43372e-19	-0.0513068	-0.0328308	0.958804	0.949987	0.967702
GCST90301954	KneeHipOA	Inverse variance weighted (multiplicative random effects)	7	-0.047127	0.0172646	0.00633939	-0.0809655	-0.0132884	0.953966	0.922225	0.9868
GCST90301954	KneeHipOA	Weighted mode	7	-0.0376075	0.0037628	5.80999e-05	-0.0449826	-0.0302324	0.963091	0.956014	0.97022
GCST90301954	KneeHipOA	Simple mode	7	-0.0625221	0.00737957	0.000147802	-0.076986	-0.0480581	0.939392	0.925903	0.953078
GCST90301954	KneeOA	MR Egger	6	-0.251516	0.230636	0.336769	-0.703561	0.20053	0.777621	0.49482	1.22205
GCST90301954	KneeOA	Inverse variance weighted	6	-0.0333667	0.0472185	0.479788	-0.125915	0.0591816	0.967184	0.88169	1.06097
GCST90301954	KneeOA	Weighted median	6	-0.014578	0.0092546	0.115206	-0.032717	0.00356101	0.985528	0.967812	1.00357
GCST90301954	KneeOA	Inverse variance weighted (multiplicative random effects)	6	-0.0333667	0.0472185	0.479788	-0.125915	0.0591816	0.967184	0.88169	1.06097
GCST90301954	KneeOA	Weighted mode	6	-0.0418582	0.0185764	0.0739705	-0.0782681	-0.00544841	0.959006	0.924717	0.994566
GCST90301954	KneeOA	Simple mode	6	-0.196991	0.0213454	0.000250872	-0.238828	-0.155154	0.821198	0.787551	0.856283
GCST90301954	SpineOA	MR Egger	7	0.000349857	0.242999	0.998907	-0.475928	0.476628	1.00035	0.621308	1.61063
GCST90301954	SpineOA	Inverse variance weighted	7	-0.0164134	0.0698266	0.814163	-0.153274	0.120447	0.983721	0.857895	1.128
GCST90301954	SpineOA	Weighted median	7	-0.0994054	0.0134525	1.47547e-13	-0.125772	-0.0730385	0.905376	0.881816	0.929565
GCST90301954	SpineOA	Inverse variance weighted (multiplicative random effects)	7	-0.0164134	0.0698266	0.814163	-0.153274	0.120447	0.983721	0.857895	1.128
GCST90301954	SpineOA	Weighted mode	7	-0.12068	0.0142633	0.000148923	-0.148636	-0.092724	0.886317	0.861883	0.911445
GCST90301954	SpineOA	Simple mode	7	-0.20268	0.0188605	3.83694e-05	-0.239646	-0.165713	0.81654	0.786906	0.847289
GCST90301954	THR	MR Egger	7	-0.302013	0.109151	0.0395088	-0.515949	-0.0880771	0.739328	0.596934	0.91569
GCST90301954	THR	Inverse variance weighted	7	0.0347566	0.0730364	0.63416	-0.108395	0.177908	1.03537	0.897273	1.19472
GCST90301954	THR	Weighted median	7	0.113577	0.0191512	3.0188e-09	0.0760411	0.151114	1.12028	1.07901	1.16313
GCST90301954	THR	Inverse variance weighted (multiplicative random effects)	7	0.0347566	0.0730364	0.63416	-0.108395	0.177908	1.03537	0.897273	1.19472
GCST90301954	THR	Weighted mode	7	0.10476	0.0194963	0.00170639	0.0665474	0.142973	1.11044	1.06881	1.1537
GCST90301954	THR	Simple mode	7	0.214793	0.0265208	0.000190025	0.162812	0.266774	1.23961	1.17682	1.30574
GCST90301954	ThumbOA	MR Egger	7	0.327276	0.316904	0.349072	-0.293856	0.948408	1.38718	0.745384	2.5816
GCST90301954	ThumbOA	Inverse variance weighted	7	0.0473718	0.0649288	0.465637	-0.0798887	0.174632	1.04851	0.923219	1.19081
GCST90301954	ThumbOA	Weighted median	7	0.0892087	0.00900375	3.84478e-23	0.0715613	0.106856	1.09331	1.07418	1.11277
GCST90301954	ThumbOA	Inverse variance weighted (multiplicative random effects)	7	0.0473718	0.0649288	0.465637	-0.0798887	0.174632	1.04851	0.923219	1.19081
GCST90301954	ThumbOA	Weighted mode	7	0.077379	0.00881013	0.000120778	0.0601111	0.0946468	1.08045	1.06195	1.09927
GCST90301954	ThumbOA	Simple mode	7	0.121381	0.0235591	0.00211072	0.0752054	0.167557	1.12906	1.07811	1.18241
GCST90301954	TJR	MR Egger	7	-0.196231	0.10098	0.109612	-0.394153	0.0016903	0.821822	0.674251	1.00169
GCST90301954	TJR	Inverse variance weighted	7	0.0163967	0.0312072	0.599295	-0.0447694	0.0775628	1.01653	0.956218	1.08065
GCST90301954	TJR	Weighted median	7	0.0237807	0.00415978	1.08529e-08	0.0156276	0.0319339	1.02407	1.01575	1.03245
GCST90301954	TJR	Inverse variance weighted (multiplicative random effects)	7	0.0163967	0.0312072	0.599295	-0.0447694	0.0775628	1.01653	0.956218	1.08065
GCST90301954	TJR	Weighted mode	7	0.0228462	0.0037487	0.000888514	0.0154988	0.0301937	1.02311	1.01562	1.03065
GCST90301954	TJR	Simple mode	7	0.135607	0.0389462	0.0131119	0.0592727	0.211942	1.14523	1.06106	1.23608
GCST90301954	TKR	MR Egger	7	-0.524676	0.477669	0.322082	-1.46091	0.411556	0.591747	0.232026	1.50916
GCST90301954	TKR	Inverse variance weighted	7	0.0704716	0.0679461	0.299658	-0.0627029	0.203646	1.07301	0.939223	1.22586
GCST90301954	TKR	Weighted median	7	0.0944982	0.00947947	2.08919e-23	0.0759184	0.113078	1.09911	1.07887	1.11972
GCST90301954	TKR	Inverse variance weighted (multiplicative random effects)	7	0.0704716	0.0679461	0.299658	-0.0627029	0.203646	1.07301	0.939223	1.22586
GCST90301954	TKR	Weighted mode	7	0.0953687	0.00979854	6.75725e-05	0.0761636	0.114574	1.10006	1.07914	1.1214
GCST90301954	TKR	Simple mode	7	0.142295	0.0160485	0.00011451	0.11084	0.17375	1.15292	1.11722	1.18976
GCST90301955	AllOA	MR Egger	195	-0.00172412	0.00714349	0.809536	-0.0157254	0.0122771	0.998277	0.984398	1.01235
GCST90301955	AllOA	Inverse variance weighted	195	0.000763308	0.00437824	0.861597	-0.00781805	0.00934466	1.00076	0.992212	1.00939
GCST90301955	AllOA	Weighted median	195	0.00313556	0.000596119	1.44088e-07	0.00196717	0.00430395	1.00314	1.00197	1.00431
GCST90301955	AllOA	Inverse variance weighted (multiplicative random effects)	195	0.000763308	0.00437824	0.861597	-0.00781805	0.00934466	1.00076	0.992212	1.00939
GCST90301955	AllOA	Weighted mode	195	0.00228682	0.00158998	0.151967	-0.000829529	0.00540318	1.00229	0.999171	1.00542
GCST90301955	AllOA	Simple mode	195	0.0874835	0.0580433	0.133383	-0.0262813	0.201248	1.09142	0.974061	1.22293
GCST90301955	FingerOA	MR Egger	196	-0.00747647	0.0291588	0.79791	-0.0646278	0.0496749	0.992551	0.937416	1.05093
GCST90301955	FingerOA	Inverse variance weighted	196	0.0183625	0.0160236	0.251809	-0.0130437	0.0497687	1.01853	0.987041	1.05103
GCST90301955	FingerOA	Weighted median	196	-0.028467	0.00168452	4.5581e-64	-0.0317687	-0.0251654	0.971934	0.968731	0.975149
GCST90301955	FingerOA	Inverse variance weighted (multiplicative random effects)	196	0.0183625	0.0160236	0.251809	-0.0130437	0.0497687	1.01853	0.987041	1.05103
GCST90301955	FingerOA	Weighted mode	196	-0.0196042	0.00535907	0.000326879	-0.0301079	-0.00910037	0.980587	0.970341	0.990941
GCST90301955	FingerOA	Simple mode	196	0.263947	0.0237189	1.37742e-22	0.217457	0.310436	1.30206	1.24291	1.36402
GCST90301955	HandOA	MR Egger	196	-0.0140237	0.0278591	0.615268	-0.0686276	0.0405801	0.986074	0.933674	1.04141
GCST90301955	HandOA	Inverse variance weighted	196	-0.000943372	0.0129669	0.942003	-0.0263585	0.0244718	0.999057	0.973986	1.02477
GCST90301955	HandOA	Weighted median	196	0.0106477	0.00217537	9.84733e-07	0.00638398	0.0149114	1.0107	1.0064	1.01502
GCST90301955	HandOA	Inverse variance weighted (multiplicative random effects)	196	-0.000943372	0.0129669	0.942003	-0.0263585	0.0244718	0.999057	0.973986	1.02477
GCST90301955	HandOA	Weighted mode	196	0.00232614	0.00369765	0.53003	-0.00492126	0.00957354	1.00233	0.995091	1.00962
GCST90301955	HandOA	Simple mode	196	-0.144149	0.0466606	0.00229923	-0.235604	-0.0526941	0.865759	0.790094	0.94867
GCST90301955	HipOA	MR Egger	196	-0.00962857	0.0112	0.391017	-0.0315805	0.0123233	0.990418	0.968913	1.0124
GCST90301955	HipOA	Inverse variance weighted	196	-0.00220786	0.0052236	0.672535	-0.0124461	0.00803038	0.997795	0.987631	1.00806
GCST90301955	HipOA	Weighted median	196	-0.00059897	0.000320923	0.0619855	-0.00122798	3.00386e-05	0.999401	0.998773	1.00003
GCST90301955	HipOA	Inverse variance weighted (multiplicative random effects)	196	-0.00220786	0.0052236	0.672535	-0.0124461	0.00803038	0.997795	0.987631	1.00806
GCST90301955	HipOA	Weighted mode	196	0.00354428	0.00292495	0.227078	-0.00218863	0.00927719	1.00355	0.997814	1.00932
GCST90301955	HipOA	Simple mode	196	-0.0523773	0.00802151	5.58285e-10	-0.0680994	-0.0366551	0.948971	0.934168	0.964009
GCST90301955	KneeHipOA	MR Egger	197	0.00278054	0.00651072	0.669799	-0.00998048	0.0155416	1.00278	0.990069	1.01566
GCST90301955	KneeHipOA	Inverse variance weighted	197	0.00213736	0.00393473	0.586989	-0.0055747	0.00984943	1.00214	0.994441	1.0099
GCST90301955	KneeHipOA	Weighted median	197	0.00538614	0.000164691	1.34775e-234	0.00506335	0.00570894	1.0054	1.00508	1.00573
GCST90301955	KneeHipOA	Inverse variance weighted (multiplicative random effects)	197	0.00213736	0.00393473	0.586989	-0.0055747	0.00984943	1.00214	0.994441	1.0099
GCST90301955	KneeHipOA	Weighted mode	197	0.00345284	0.00232219	0.138651	-0.00109865	0.00800433	1.00346	0.998902	1.00804
GCST90301955	KneeHipOA	Simple mode	197	0.00345284	0.012026	0.774328	-0.0201181	0.0270238	1.00346	0.980083	1.02739
GCST90301955	KneeOA	MR Egger	197	0.00851333	0.0180513	0.637727	-0.0268672	0.0438939	1.00855	0.97349	1.04487
GCST90301955	KneeOA	Inverse variance weighted	197	0.00493441	0.00746842	0.508802	-0.00970369	0.0195725	1.00495	0.990343	1.01977
GCST90301955	KneeOA	Weighted median	197	-0.00271325	0.00181276	0.134459	-0.00626625	0.000839763	0.99729	0.993753	1.00084
GCST90301955	KneeOA	Inverse variance weighted (multiplicative random effects)	197	0.00493441	0.00746842	0.508802	-0.00970369	0.0195725	1.00495	0.990343	1.01977
GCST90301955	KneeOA	Weighted mode	197	-0.00549975	0.00295861	0.064541	-0.0112986	0.000299127	0.994515	0.988765	1.0003
GCST90301955	KneeOA	Simple mode	197	0.138811	0.025549	1.63113e-07	0.0887345	0.188887	1.14891	1.09279	1.2079
GCST90301955	SpineOA	MR Egger	197	-0.00592485	0.0182924	0.746363	-0.0417779	0.0299282	0.994093	0.959083	1.03038
GCST90301955	SpineOA	Inverse variance weighted	197	5.53492e-05	0.00765887	0.994234	-0.014956	0.0150667	1.00006	0.985155	1.01518
GCST90301955	SpineOA	Weighted median	197	0.0037085	0.000800018	3.56034e-06	0.00214047	0.00527654	1.00372	1.00214	1.00529
GCST90301955	SpineOA	Inverse variance weighted (multiplicative random effects)	197	5.53492e-05	0.00765887	0.994234	-0.014956	0.0150667	1.00006	0.985155	1.01518
GCST90301955	SpineOA	Weighted mode	197	0.00132132	0.00371725	0.722629	-0.00596448	0.00860713	1.00132	0.994053	1.00864
GCST90301955	SpineOA	Simple mode	197	-0.0181121	0.0163214	0.268482	-0.0501022	0.0138779	0.982051	0.951132	1.01397
GCST90301955	THR	MR Egger	194	-0.00707593	0.0153081	0.644436	-0.0370798	0.0229279	0.992949	0.963599	1.02319
GCST90301955	THR	Inverse variance weighted	194	0.0027872	0.00921664	0.76234	-0.0152774	0.0208518	1.00279	0.984839	1.02107
GCST90301955	THR	Weighted median	194	0.000353419	0.000537548	0.510883	-0.000700176	0.00140701	1.00035	0.9993	1.00141
GCST90301955	THR	Inverse variance weighted (multiplicative random effects)	194	0.0027872	0.00921664	0.76234	-0.0152774	0.0208518	1.00279	0.984839	1.02107
GCST90301955	THR	Weighted mode	194	0.000527886	0.00434643	0.903459	-0.00799111	0.00904688	1.00053	0.992041	1.00909
GCST90301955	THR	Simple mode	194	0.144896	0.0431181	0.000937868	0.0603849	0.229408	1.15592	1.06225	1.25785
GCST90301955	ThumbOA	MR Egger	196	-0.0354423	0.0342728	0.302366	-0.102617	0.0317324	0.965178	0.902473	1.03224
GCST90301955	ThumbOA	Inverse variance weighted	196	-0.00187094	0.015372	0.903128	-0.0320001	0.0282582	0.998131	0.968506	1.02866
GCST90301955	ThumbOA	Weighted median	196	-0.00378431	0.00168183	0.0244419	-0.00708071	-0.000487917	0.996223	0.992944	0.999512
GCST90301955	ThumbOA	Inverse variance weighted (multiplicative random effects)	196	-0.00187094	0.015372	0.903128	-0.0320001	0.0282582	0.998131	0.968506	1.02866
GCST90301955	ThumbOA	Weighted mode	196	-0.0151288	0.00492888	0.00245032	-0.0247894	-0.00546817	0.984985	0.975515	0.994547
GCST90301955	ThumbOA	Simple mode	196	0.153213	0.0380467	8.08707e-05	0.0786418	0.227785	1.16557	1.08182	1.25582
GCST90301955	TJR	MR Egger	195	0.0047577	0.0122187	0.697426	-0.019191	0.0287064	1.00477	0.980992	1.02912
GCST90301955	TJR	Inverse variance weighted	195	0.0012907	0.0065854	0.844614	-0.0116167	0.0141981	1.00129	0.988451	1.0143
GCST90301955	TJR	Weighted median	195	0.00441879	0.000662628	2.58277e-11	0.00312004	0.00571754	1.00443	1.00312	1.00573
GCST90301955	TJR	Inverse variance weighted (multiplicative random effects)	195	0.0012907	0.0065854	0.844614	-0.0116167	0.0141981	1.00129	0.988451	1.0143
GCST90301955	TJR	Weighted mode	195	0.00476059	0.00344334	0.168392	-0.00198835	0.0115095	1.00477	0.998014	1.01158
GCST90301955	TJR	Simple mode	195	0.0136476	0.0174679	0.435582	-0.0205895	0.0478847	1.01374	0.979621	1.04905
GCST90301955	TKR	MR Egger	195	-0.00229969	0.0240784	0.92401	-0.0494933	0.0448939	0.997703	0.951712	1.04592
GCST90301955	TKR	Inverse variance weighted	195	0.00079596	0.0103515	0.938708	-0.019493	0.0210849	1.0008	0.980696	1.02131
GCST90301955	TKR	Weighted median	195	-0.00422364	0.000837437	4.57021e-07	-0.00586501	-0.00258226	0.995785	0.994152	0.997421
GCST90301955	TKR	Inverse variance weighted (multiplicative random effects)	195	0.00079596	0.0103515	0.938708	-0.019493	0.0210849	1.0008	0.980696	1.02131
GCST90301955	TKR	Weighted mode	195	-0.00652947	0.00478248	0.173743	-0.0159031	0.00284419	0.993492	0.984223	1.00285
GCST90301955	TKR	Simple mode	195	0.0773899	0.0488243	0.11458	-0.0183058	0.173086	1.08046	0.981861	1.18897
GCST90301956	AllOA	MR Egger	163	-0.00045278	0.0128619	0.971961	-0.0256622	0.0247566	0.999547	0.974664	1.02507
GCST90301956	AllOA	Inverse variance weighted	163	-0.00178832	0.00471353	0.70439	-0.0110268	0.0074502	0.998213	0.989034	1.00748
GCST90301956	AllOA	Weighted median	163	0.00176154	0.00115435	0.127008	-0.000500978	0.00402406	1.00176	0.999499	1.00403
GCST90301956	AllOA	Inverse variance weighted (multiplicative random effects)	163	-0.00178832	0.00471353	0.70439	-0.0110268	0.0074502	0.998213	0.989034	1.00748
GCST90301956	AllOA	Weighted mode	163	0.000606346	0.00182043	0.739506	-0.00296169	0.00417438	1.00061	0.997043	1.00418
GCST90301956	AllOA	Simple mode	163	-0.0338488	0.0155317	0.0307507	-0.0642909	-0.00340668	0.966718	0.937732	0.996599
GCST90301956	FingerOA	MR Egger	165	0.106131	0.0459797	0.0222443	0.0160103	0.196251	1.11197	1.01614	1.21683
GCST90301956	FingerOA	Inverse variance weighted	165	0.0408125	0.0184547	0.0270016	0.00464127	0.0769837	1.04166	1.00465	1.08002
GCST90301956	FingerOA	Weighted median	165	0.00723279	0.00161138	7.17043e-06	0.00407448	0.0103911	1.00726	1.00408	1.01045
GCST90301956	FingerOA	Inverse variance weighted (multiplicative random effects)	165	0.0408125	0.0184547	0.0270016	0.00464127	0.0769837	1.04166	1.00465	1.08002
GCST90301956	FingerOA	Weighted mode	165	0.0169607	0.00589078	0.00451895	0.00541479	0.0285066	1.01711	1.00543	1.02892
GCST90301956	FingerOA	Simple mode	165	0.329586	0.0254188	6.45414e-27	0.279765	0.379407	1.39039	1.32282	1.46142
GCST90301956	HandOA	MR Egger	164	-0.0288382	0.0361595	0.426313	-0.0997108	0.0420345	0.971574	0.905099	1.04293
GCST90301956	HandOA	Inverse variance weighted	164	0.00148096	0.0148085	0.920339	-0.0275437	0.0305057	1.00148	0.972832	1.03098
GCST90301956	HandOA	Weighted median	164	-0.00338604	0.0025354	0.181711	-0.00835542	0.00158334	0.99662	0.991679	1.00158
GCST90301956	HandOA	Inverse variance weighted (multiplicative random effects)	164	0.00148096	0.0148085	0.920339	-0.0275437	0.0305057	1.00148	0.972832	1.03098
GCST90301956	HandOA	Weighted mode	164	0.00246095	0.00452024	0.58689	-0.00639872	0.0113206	1.00246	0.993622	1.01138
GCST90301956	HandOA	Simple mode	164	0.0258673	0.0456527	0.571757	-0.0636119	0.115347	1.0262	0.938369	1.12226
GCST90301956	HipOA	MR Egger	165	-0.0255015	0.031893	0.425109	-0.0880119	0.0370088	0.974821	0.91575	1.0377
GCST90301956	HipOA	Inverse variance weighted	165	0.00450496	0.0114824	0.69481	-0.0180006	0.0270105	1.00452	0.98216	1.02738
GCST90301956	HipOA	Weighted median	165	0.00772734	0.00230378	0.000795936	0.00321193	0.0122427	1.00776	1.00322	1.01232
GCST90301956	HipOA	Inverse variance weighted (multiplicative random effects)	165	0.00450496	0.0114824	0.69481	-0.0180006	0.0270105	1.00452	0.98216	1.02738
GCST90301956	HipOA	Weighted mode	165	0.00680676	0.00358326	0.0592406	-0.00021642	0.0138299	1.00683	0.999784	1.01393
GCST90301956	HipOA	Simple mode	165	-0.175698	0.0650963	0.00768216	-0.303287	-0.0481097	0.838871	0.738387	0.953029
GCST90301956	KneeHipOA	MR Egger	165	-0.00453532	0.0165415	0.784295	-0.0369567	0.0278861	0.995475	0.963718	1.02828
GCST90301956	KneeHipOA	Inverse variance weighted	165	-0.00704858	0.00653083	0.280463	-0.019849	0.00575183	0.992976	0.980347	1.00577
GCST90301956	KneeHipOA	Weighted median	165	-0.00240695	0.00190102	0.205464	-0.00613295	0.00131905	0.997596	0.993886	1.00132
GCST90301956	KneeHipOA	Inverse variance weighted (multiplicative random effects)	165	-0.00704858	0.00653083	0.280463	-0.019849	0.00575183	0.992976	0.980347	1.00577
GCST90301956	KneeHipOA	Weighted mode	165	-0.00114228	0.00227942	0.616952	-0.00560994	0.00332538	0.998858	0.994406	1.00333
GCST90301956	KneeHipOA	Simple mode	165	-0.0779716	0.0117658	4.70404e-10	-0.101033	-0.0549106	0.924991	0.903904	0.94657
GCST90301956	KneeOA	MR Egger	163	-0.00516531	0.0169546	0.761022	-0.0383963	0.0280656	0.994848	0.962332	1.02846
GCST90301956	KneeOA	Inverse variance weighted	163	-0.00518039	0.00651609	0.426605	-0.0179519	0.00759115	0.994833	0.982208	1.00762
GCST90301956	KneeOA	Weighted median	163	-0.00422695	0.000668804	2.61304e-10	-0.0055378	-0.00291609	0.995782	0.994478	0.997088
GCST90301956	KneeOA	Inverse variance weighted (multiplicative random effects)	163	-0.00518039	0.00651609	0.426605	-0.0179519	0.00759115	0.994833	0.982208	1.00762
GCST90301956	KneeOA	Weighted mode	163	-0.00463894	0.00303008	0.127729	-0.0105779	0.00130001	0.995372	0.989478	1.0013
GCST90301956	KneeOA	Simple mode	163	-0.0962965	0.0236201	7.13713e-05	-0.142592	-0.050001	0.908195	0.867108	0.951228
GCST90301956	SpineOA	MR Egger	164	0.0352332	0.02516	0.163317	-0.0140805	0.0845468	1.03586	0.986018	1.08822
GCST90301956	SpineOA	Inverse variance weighted	164	0.00723054	0.010975	0.510013	-0.0142805	0.0287416	1.00726	0.985821	1.02916
GCST90301956	SpineOA	Weighted median	164	-0.00401892	0.00179208	0.024923	-0.0075314	-0.000506432	0.995989	0.992497	0.999494
GCST90301956	SpineOA	Inverse variance weighted (multiplicative random effects)	164	0.00723054	0.010975	0.510013	-0.0142805	0.0287416	1.00726	0.985821	1.02916
GCST90301956	SpineOA	Weighted mode	164	0.00449134	0.00314996	0.155826	-0.00168257	0.0106653	1.0045	0.998319	1.01072
GCST90301956	SpineOA	Simple mode	164	0.196977	0.0253594	8.43632e-13	0.147273	0.246682	1.21772	1.15867	1.27977
GCST90301956	THR	MR Egger	164	0.00387941	0.0325134	0.905172	-0.0598468	0.0676056	1.00389	0.941909	1.06994
GCST90301956	THR	Inverse variance weighted	164	-0.00592612	0.0111739	0.595868	-0.027827	0.0159748	0.994091	0.972557	1.0161
GCST90301956	THR	Weighted median	164	0.00476576	0.00115403	3.63265e-05	0.00250387	0.00702765	1.00478	1.00251	1.00705
GCST90301956	THR	Inverse variance weighted (multiplicative random effects)	164	-0.00592612	0.0111739	0.595868	-0.027827	0.0159748	0.994091	0.972557	1.0161
GCST90301956	THR	Weighted mode	164	0.00291071	0.00374583	0.438254	-0.00443112	0.0102525	1.00291	0.995579	1.01031
GCST90301956	THR	Simple mode	164	-0.182128	0.0316877	4.34401e-08	-0.244236	-0.12002	0.833495	0.783303	0.886903
GCST90301956	ThumbOA	MR Egger	162	-0.0389182	0.0324392	0.232018	-0.102499	0.0246626	0.961829	0.902579	1.02497
GCST90301956	ThumbOA	Inverse variance weighted	162	-0.011497	0.0147956	0.437127	-0.0404965	0.0175024	0.988569	0.960313	1.01766
GCST90301956	ThumbOA	Weighted median	162	-0.0157671	0.00239813	4.87249e-11	-0.0204675	-0.0110668	0.984357	0.979741	0.988994
GCST90301956	ThumbOA	Inverse variance weighted (multiplicative random effects)	162	-0.011497	0.0147956	0.437127	-0.0404965	0.0175024	0.988569	0.960313	1.01766
GCST90301956	ThumbOA	Weighted mode	162	-0.0195582	0.00546646	0.000457919	-0.0302725	-0.00884395	0.980632	0.970181	0.991195
GCST90301956	ThumbOA	Simple mode	162	-0.00582537	0.0297681	0.845098	-0.0641709	0.0525201	0.994192	0.937845	1.05392
GCST90301956	TJR	MR Egger	164	-0.00829929	0.0238824	0.728662	-0.0551088	0.0385102	0.991735	0.946382	1.03926
GCST90301956	TJR	Inverse variance weighted	164	-0.00969123	0.00927424	0.296041	-0.0278687	0.00848629	0.990356	0.972516	1.00852
GCST90301956	TJR	Weighted median	164	-0.0057146	0.00104011	3.92406e-08	-0.00775321	-0.00367599	0.994302	0.992277	0.996331
GCST90301956	TJR	Inverse variance weighted (multiplicative random effects)	164	-0.00969123	0.00927424	0.296041	-0.0278687	0.00848629	0.990356	0.972516	1.00852
GCST90301956	TJR	Weighted mode	164	0.00121278	0.0030863	0.694866	-0.00483638	0.00726193	1.00121	0.995175	1.00729
GCST90301956	TJR	Simple mode	164	-0.192386	0.0182312	3.61186e-20	-0.228119	-0.156653	0.824988	0.796029	0.855001
GCST90301956	TKR	MR Egger	165	-0.00497104	0.0192429	0.796478	-0.0426872	0.0327451	0.995041	0.958211	1.03329
GCST90301956	TKR	Inverse variance weighted	165	0.000170552	0.00964049	0.985885	-0.0187248	0.0190659	1.00017	0.981449	1.01925
GCST90301956	TKR	Weighted median	165	-0.00140881	0.000312958	6.74455e-06	-0.00202221	-0.000795413	0.998592	0.99798	0.999205
GCST90301956	TKR	Inverse variance weighted (multiplicative random effects)	165	0.000170552	0.00964049	0.985885	-0.0187248	0.0190659	1.00017	0.981449	1.01925
GCST90301956	TKR	Weighted mode	165	0.000351259	0.00381276	0.926709	-0.00712175	0.00782427	1.00035	0.992904	1.00785
GCST90301956	TKR	Simple mode	165	0.0470007	0.0261659	0.0742938	-0.0042844	0.0982858	1.04812	0.995725	1.10328
GCST90301957	AllOA	MR Egger	243	-0.00345812	0.00815335	0.671845	-0.0194387	0.0125224	0.996548	0.980749	1.0126
GCST90301957	AllOA	Inverse variance weighted	243	-0.00333002	0.0036904	0.366873	-0.0105632	0.00390317	0.996676	0.989492	1.00391
GCST90301957	AllOA	Weighted median	243	-0.00231176	0.000921424	0.0121109	-0.00411775	-0.000505767	0.997691	0.995891	0.999494
GCST90301957	AllOA	Inverse variance weighted (multiplicative random effects)	243	-0.00333002	0.0036904	0.366873	-0.0105632	0.00390317	0.996676	0.989492	1.00391
GCST90301957	AllOA	Weighted mode	243	-0.00218139	0.0016323	0.182676	-0.0053807	0.00101792	0.997821	0.994634	1.00102
GCST90301957	AllOA	Simple mode	243	-0.0315147	0.00599432	3.20981e-07	-0.0432635	-0.0197658	0.968977	0.957659	0.980428
GCST90301957	FingerOA	MR Egger	242	-0.0240723	0.0312092	0.441275	-0.0852423	0.0370977	0.976215	0.91829	1.03779
GCST90301957	FingerOA	Inverse variance weighted	242	-0.0109617	0.0129771	0.398283	-0.0363969	0.0144735	0.989098	0.964258	1.01458
GCST90301957	FingerOA	Weighted median	242	0.0049714	0.000937712	1.14774e-07	0.00313348	0.00680932	1.00498	1.00314	1.00683
GCST90301957	FingerOA	Inverse variance weighted (multiplicative random effects)	242	-0.0109617	0.0129771	0.398283	-0.0363969	0.0144735	0.989098	0.964258	1.01458
GCST90301957	FingerOA	Weighted mode	242	-0.00408905	0.00598775	0.495324	-0.015825	0.00764694	0.995919	0.9843	1.00768
GCST90301957	FingerOA	Simple mode	242	-0.232424	0.0289472	4.3287e-14	-0.289161	-0.175688	0.79261	0.748892	0.83888
GCST90301957	HandOA	MR Egger	243	-0.005232	0.0109369	0.632814	-0.0266684	0.0162044	0.994782	0.973684	1.01634
GCST90301957	HandOA	Inverse variance weighted	243	-0.00323283	0.00713986	0.650702	-0.017227	0.0107613	0.996772	0.982921	1.01082
GCST90301957	HandOA	Weighted median	243	-0.0012668	0.000182367	3.74552e-12	-0.00162424	-0.000909366	0.998734	0.998377	0.999091
GCST90301957	HandOA	Inverse variance weighted (multiplicative random effects)	243	-0.00323283	0.00713986	0.650702	-0.017227	0.0107613	0.996772	0.982921	1.01082
GCST90301957	HandOA	Weighted mode	243	0.00148535	0.00431041	0.730697	-0.00696305	0.00993376	1.00149	0.993061	1.00998
GCST90301957	HandOA	Simple mode	243	-0.0880469	0.0218194	7.3189e-05	-0.130813	-0.0452809	0.915718	0.877382	0.955729
GCST90301957	HipOA	MR Egger	243	-0.00633841	0.00820768	0.440721	-0.0224255	0.00974863	0.993682	0.977824	1.0098
GCST90301957	HipOA	Inverse variance weighted	243	0.0026292	0.00461574	0.568938	-0.00641765	0.0116761	1.00263	0.993603	1.01174
GCST90301957	HipOA	Weighted median	243	-0.000896052	0.000120789	1.18606e-13	-0.0011328	-0.000659306	0.999104	0.998868	0.999341
GCST90301957	HipOA	Inverse variance weighted (multiplicative random effects)	243	0.0026292	0.00461574	0.568938	-0.00641765	0.0116761	1.00263	0.993603	1.01174
GCST90301957	HipOA	Weighted mode	243	0.000982926	0.00323153	0.761262	-0.00535088	0.00731673	1.00098	0.994663	1.00734
GCST90301957	HipOA	Simple mode	243	0.101069	0.0106704	2.61596e-18	0.0801553	0.121983	1.10635	1.08346	1.12974
GCST90301957	KneeHipOA	MR Egger	244	-0.00494024	0.00873563	0.572239	-0.0220621	0.0121816	0.995072	0.97818	1.01226
GCST90301957	KneeHipOA	Inverse variance weighted	244	0.00236625	0.00386552	0.540443	-0.00521017	0.00994267	1.00237	0.994803	1.00999
GCST90301957	KneeHipOA	Weighted median	244	0.000959634	0.000486351	0.0484806	6.38652e-06	0.00191288	1.00096	1.00001	1.00191
GCST90301957	KneeHipOA	Inverse variance weighted (multiplicative random effects)	244	0.00236625	0.00386552	0.540443	-0.00521017	0.00994267	1.00237	0.994803	1.00999
GCST90301957	KneeHipOA	Weighted mode	244	-0.00067213	0.00220906	0.76119	-0.00500188	0.00365762	0.999328	0.995011	1.00366
GCST90301957	KneeHipOA	Simple mode	244	-0.0118548	0.00929723	0.203494	-0.0300774	0.00636774	0.988215	0.97037	1.00639
GCST90301957	KneeOA	MR Egger	244	-0.000389716	0.0104313	0.970229	-0.0208351	0.0200556	0.99961	0.97938	1.02026
GCST90301957	KneeOA	Inverse variance weighted	244	0.00121256	0.0053483	0.820643	-0.00927012	0.0116952	1.00121	0.990773	1.01176
GCST90301957	KneeOA	Weighted median	244	0.00406919	0.000625634	7.81571e-11	0.00284295	0.00529543	1.00408	1.00285	1.00531
GCST90301957	KneeOA	Inverse variance weighted (multiplicative random effects)	244	0.00121256	0.0053483	0.820643	-0.00927012	0.0116952	1.00121	0.990773	1.01176
GCST90301957	KneeOA	Weighted mode	244	-0.00334943	0.00291693	0.251986	-0.0090666	0.00236775	0.996656	0.990974	1.00237
GCST90301957	KneeOA	Simple mode	244	0.101054	0.0131615	3.93708e-13	0.0752575	0.126851	1.10634	1.07816	1.13525
GCST90301957	SpineOA	MR Egger	244	-0.00574269	0.0118422	0.628162	-0.0289535	0.0174681	0.994274	0.971462	1.01762
GCST90301957	SpineOA	Inverse variance weighted	244	-0.00205176	0.0059038	0.728192	-0.0136232	0.0095197	0.99795	0.986469	1.00957
GCST90301957	SpineOA	Weighted median	244	-0.00146367	0.000248449	3.83344e-09	-0.00195063	-0.000976708	0.998537	0.998051	0.999024
GCST90301957	SpineOA	Inverse variance weighted (multiplicative random effects)	244	-0.00205176	0.0059038	0.728192	-0.0136232	0.0095197	0.99795	0.986469	1.00957
GCST90301957	SpineOA	Weighted mode	244	0.000942698	0.00352958	0.78963	-0.00597528	0.00786068	1.00094	0.994043	1.00789
GCST90301957	SpineOA	Simple mode	244	-0.0430331	0.0136054	0.00176063	-0.0696996	-0.0163666	0.95788	0.932674	0.983767
GCST90301957	THR	MR Egger	243	-0.00441799	0.00910427	0.627928	-0.0222624	0.0134264	0.995592	0.977984	1.01352
GCST90301957	THR	Inverse variance weighted	243	0.000641206	0.00501534	0.898269	-0.00918886	0.0104713	1.00064	0.990853	1.01053
GCST90301957	THR	Weighted median	243	-0.00105869	0.000185576	1.1643e-08	-0.00142242	-0.00069496	0.998942	0.998579	0.999305
GCST90301957	THR	Inverse variance weighted (multiplicative random effects)	243	0.000641206	0.00501534	0.898269	-0.00918886	0.0104713	1.00064	0.990853	1.01053
GCST90301957	THR	Weighted mode	243	-0.00638458	0.00447078	0.154561	-0.0151473	0.00237814	0.993636	0.984967	1.00238
GCST90301957	THR	Simple mode	243	0.0366769	0.0159953	0.0227073	0.00532617	0.0680277	1.03736	1.00534	1.07039
GCST90301957	ThumbOA	MR Egger	241	0.0124765	0.0180907	0.491076	-0.0229813	0.0479343	1.01255	0.977281	1.0491
GCST90301957	ThumbOA	Inverse variance weighted	241	0.00377521	0.00987336	0.702192	-0.0155766	0.023127	1.00378	0.984544	1.0234
GCST90301957	ThumbOA	Weighted median	241	0.0143246	0.000670226	2.39483e-101	0.0130109	0.0156382	1.01443	1.0131	1.01576
GCST90301957	ThumbOA	Inverse variance weighted (multiplicative random effects)	241	0.00377521	0.00987336	0.702192	-0.0155766	0.023127	1.00378	0.984544	1.0234
GCST90301957	ThumbOA	Weighted mode	241	0.00417739	0.00683747	0.541808	-0.00922406	0.0175788	1.00419	0.990818	1.01773
GCST90301957	ThumbOA	Simple mode	241	-0.0447982	0.0252241	0.0769983	-0.0942375	0.00464099	0.95619	0.910067	1.00465
GCST90301957	TJR	MR Egger	243	-0.00261436	0.00902473	0.772304	-0.0203028	0.0150741	0.997389	0.979902	1.01519
GCST90301957	TJR	Inverse variance weighted	243	-0.00205444	0.00507432	0.685574	-0.0120001	0.00789123	0.997948	0.988072	1.00792
GCST90301957	TJR	Weighted median	243	-0.000340923	0.000233488	0.144254	-0.000798559	0.000116714	0.999659	0.999202	1.00012
GCST90301957	TJR	Inverse variance weighted (multiplicative random effects)	243	-0.00205444	0.00507432	0.685574	-0.0120001	0.00789123	0.997948	0.988072	1.00792
GCST90301957	TJR	Weighted mode	243	0.0012226	0.0811451	0.987991	-0.157822	0.160267	1.00122	0.854002	1.17382
GCST90301957	TJR	Simple mode	243	0.0277588	0.0788459	0.725096	-0.126779	0.182297	1.02815	0.880928	1.19997
GCST90301957	TKR	MR Egger	242	0.0111159	0.0198951	0.576868	-0.0278784	0.0501103	1.01118	0.972507	1.05139
GCST90301957	TKR	Inverse variance weighted	242	0.00852674	0.00915743	0.351787	-0.00942183	0.0264753	1.00856	0.990622	1.02683
GCST90301957	TKR	Weighted median	242	0.00707034	0.000648269	1.07307e-27	0.00579974	0.00834095	1.0071	1.00582	1.00838
GCST90301957	TKR	Inverse variance weighted (multiplicative random effects)	242	0.00852674	0.00915743	0.351787	-0.00942183	0.0264753	1.00856	0.990622	1.02683
GCST90301957	TKR	Weighted mode	242	0.00316596	0.00468921	0.500222	-0.00602489	0.0123568	1.00317	0.993993	1.01243
GCST90301957	TKR	Simple mode	242	-0.0595287	0.0418932	0.15662	-0.141639	0.022582	0.942209	0.867934	1.02284
GCST90301958	AllOA	MR Egger	19	0.00121368	0.0223247	0.957278	-0.0425427	0.04497	1.00121	0.95835	1.046
GCST90301958	AllOA	Inverse variance weighted	19	-0.0047812	0.00791028	0.545558	-0.0202853	0.0107229	0.99523	0.979919	1.01078
GCST90301958	AllOA	Weighted median	19	-0.00398276	0.00073358	5.66042e-08	-0.00542058	-0.00254494	0.996025	0.994594	0.997458
GCST90301958	AllOA	Inverse variance weighted (multiplicative random effects)	19	-0.0047812	0.00791028	0.545558	-0.0202853	0.0107229	0.99523	0.979919	1.01078
GCST90301958	AllOA	Weighted mode	19	-0.00339852	0.000875912	0.00109731	-0.00511531	-0.00168173	0.996607	0.994898	0.99832
GCST90301958	AllOA	Simple mode	19	0.11845	0.0191877	7.91937e-06	0.0808424	0.156058	1.12575	1.0842	1.16889
GCST90301958	FingerOA	MR Egger	19	0.06707	0.0798015	0.412315	-0.0893409	0.223481	1.06937	0.914534	1.25042
GCST90301958	FingerOA	Inverse variance weighted	19	0.0159598	0.0406903	0.694891	-0.0637931	0.0957127	1.01609	0.938199	1.10044
GCST90301958	FingerOA	Weighted median	19	0.0309494	0.00993165	0.00183171	0.0114834	0.0504155	1.03143	1.01155	1.05171
GCST90301958	FingerOA	Inverse variance weighted (multiplicative random effects)	19	0.0159598	0.0406903	0.694891	-0.0637931	0.0957127	1.01609	0.938199	1.10044
GCST90301958	FingerOA	Weighted mode	19	0.0195207	0.00645679	0.00730564	0.00686542	0.032176	1.01971	1.00689	1.0327
GCST90301958	FingerOA	Simple mode	19	0.107558	0.0366565	0.0088648	0.035711	0.179405	1.11356	1.03636	1.1965
GCST90301958	HandOA	MR Egger	19	0.12677	0.0790896	0.12738	-0.0282455	0.281786	1.13516	0.97215	1.32549
GCST90301958	HandOA	Inverse variance weighted	19	0.0147695	0.0291004	0.61178	-0.0422673	0.0718062	1.01488	0.958613	1.07445
GCST90301958	HandOA	Weighted median	19	0.0191936	0.00290822	4.11753e-11	0.0134935	0.0248937	1.01938	1.01358	1.02521
GCST90301958	HandOA	Inverse variance weighted (multiplicative random effects)	19	0.0147695	0.0291004	0.61178	-0.0422673	0.0718062	1.01488	0.958613	1.07445
GCST90301958	HandOA	Weighted mode	19	0.0229547	0.0030815	6.66586e-07	0.016915	0.0289944	1.02322	1.01706	1.02942
GCST90301958	HandOA	Simple mode	19	0.232356	0.0176651	1.13615e-10	0.197732	0.266979	1.26157	1.21864	1.30601
GCST90301958	HipOA	MR Egger	19	0.0121036	0.051702	0.817701	-0.0892323	0.113439	1.01218	0.914633	1.12012
GCST90301958	HipOA	Inverse variance weighted	19	0.00298514	0.0181932	0.869668	-0.0326735	0.0386438	1.00299	0.967855	1.0394
GCST90301958	HipOA	Weighted median	19	-0.000486789	0.0021987	0.824782	-0.00479624	0.00382266	0.999513	0.995215	1.00383
GCST90301958	HipOA	Inverse variance weighted (multiplicative random effects)	19	0.00298514	0.0181932	0.869668	-0.0326735	0.0386438	1.00299	0.967855	1.0394
GCST90301958	HipOA	Weighted mode	19	-0.00248139	0.00254202	0.341929	-0.00746375	0.00250097	0.997522	0.992564	1.0025
GCST90301958	HipOA	Simple mode	19	0.0548749	0.0267304	0.0549108	0.00248324	0.107266	1.05641	1.00249	1.11323
GCST90301958	KneeHipOA	MR Egger	19	-0.0108359	0.0215544	0.621608	-0.0530825	0.0314107	0.989223	0.948302	1.03191
GCST90301958	KneeHipOA	Inverse variance weighted	19	0.00278213	0.0103053	0.787183	-0.0174163	0.0229805	1.00279	0.982735	1.02325
GCST90301958	KneeHipOA	Weighted median	19	-0.00235793	0.000975979	0.0156937	-0.00427085	-0.00044501	0.997645	0.995738	0.999555
GCST90301958	KneeHipOA	Inverse variance weighted (multiplicative random effects)	19	0.00278213	0.0103053	0.787183	-0.0174163	0.0229805	1.00279	0.982735	1.02325
GCST90301958	KneeHipOA	Weighted mode	19	-0.00258146	0.00120702	0.0464212	-0.00494722	-0.000215694	0.997422	0.995065	0.999784
GCST90301958	KneeHipOA	Simple mode	19	0.194357	0.022709	9.25052e-08	0.149847	0.238867	1.21453	1.16166	1.26981
GCST90301958	KneeOA	MR Egger	19	0.0837809	0.0489951	0.105456	-0.0122495	0.179811	1.08739	0.987825	1.19699
GCST90301958	KneeOA	Inverse variance weighted	19	0.0103478	0.0199463	0.603911	-0.0287469	0.0494425	1.0104	0.971662	1.05069
GCST90301958	KneeOA	Weighted median	19	-0.00369125	0.00279991	0.187387	-0.00917907	0.00179656	0.996316	0.990863	1.0018
GCST90301958	KneeOA	Inverse variance weighted (multiplicative random effects)	19	0.0103478	0.0199463	0.603911	-0.0287469	0.0494425	1.0104	0.971662	1.05069
GCST90301958	KneeOA	Weighted mode	19	-0.00915633	0.00383052	0.0279745	-0.0166641	-0.00164851	0.990885	0.983474	0.998353
GCST90301958	KneeOA	Simple mode	19	0.146003	0.0107963	7.20326e-11	0.124842	0.167164	1.1572	1.13297	1.18195
GCST90301958	SpineOA	MR Egger	19	0.00867877	0.016898	0.614144	-0.0244413	0.0417989	1.00872	0.975855	1.04268
GCST90301958	SpineOA	Inverse variance weighted	19	0.000184707	0.00726018	0.979703	-0.0140453	0.0144147	1.00018	0.986053	1.01452
GCST90301958	SpineOA	Weighted median	19	0.00107459	0.000196815	4.76357e-08	0.000688836	0.00146035	1.00108	1.00069	1.00146
GCST90301958	SpineOA	Inverse variance weighted (multiplicative random effects)	19	0.000184707	0.00726018	0.979703	-0.0140453	0.0144147	1.00018	0.986053	1.01452
GCST90301958	SpineOA	Weighted mode	19	0.00183508	0.000894004	0.0549366	8.28361e-05	0.00358733	1.00184	1.00008	1.00359
GCST90301958	SpineOA	Simple mode	19	0.152553	0.0115822	1.11115e-10	0.129852	0.175254	1.1648	1.13866	1.19155
GCST90301958	THR	MR Egger	19	0.00780277	0.0284462	0.78716	-0.0479518	0.0635573	1.00783	0.95318	1.06562
GCST90301958	THR	Inverse variance weighted	19	0.00566714	0.0135806	0.676461	-0.0209508	0.0322851	1.00568	0.979267	1.03281
GCST90301958	THR	Weighted median	19	0.00686608	0.000952588	5.68541e-13	0.00499901	0.00873316	1.00689	1.00501	1.00877
GCST90301958	THR	Inverse variance weighted (multiplicative random effects)	19	0.00566714	0.0135806	0.676461	-0.0209508	0.0322851	1.00568	0.979267	1.03281
GCST90301958	THR	Weighted mode	19	0.00402058	0.00193162	0.0519404	0.000234607	0.00780656	1.00403	1.00023	1.00784
GCST90301958	THR	Simple mode	19	0.0962779	0.0200526	0.000142998	0.0569749	0.135581	1.10107	1.05863	1.1452
GCST90301958	ThumbOA	MR Egger	19	0.0532498	0.0701557	0.458235	-0.0842555	0.190755	1.05469	0.919196	1.21016
GCST90301958	ThumbOA	Inverse variance weighted	19	0.000768636	0.0273649	0.977592	-0.0528666	0.0544039	1.00077	0.948507	1.05591
GCST90301958	ThumbOA	Weighted median	19	-0.0289344	0.0029942	4.3087e-22	-0.0348031	-0.0230658	0.97148	0.965796	0.977198
GCST90301958	ThumbOA	Inverse variance weighted (multiplicative random effects)	19	0.000768636	0.0273649	0.977592	-0.0528666	0.0544039	1.00077	0.948507	1.05591
GCST90301958	ThumbOA	Weighted mode	19	-0.0250096	0.00320815	3.53567e-07	-0.0312976	-0.0187217	0.975301	0.969187	0.981452
GCST90301958	ThumbOA	Simple mode	19	0.155846	0.0134325	8.6664e-10	0.129519	0.182174	1.16865	1.13828	1.19982
GCST90301958	TJR	MR Egger	19	-0.0282078	0.0681111	0.683947	-0.161706	0.10529	0.972186	0.850692	1.11103
GCST90301958	TJR	Inverse variance weighted	19	0.0303672	0.0309759	0.326914	-0.0303455	0.0910799	1.03083	0.97011	1.09536
GCST90301958	TJR	Weighted median	19	0.0948547	0.0096742	1.07231e-22	0.0758933	0.113816	1.0995	1.07885	1.12055
GCST90301958	TJR	Inverse variance weighted (multiplicative random effects)	19	0.0303672	0.0309759	0.326914	-0.0303455	0.0910799	1.03083	0.97011	1.09536
GCST90301958	TJR	Weighted mode	19	0.112013	0.0265022	0.000507409	0.0600684	0.163957	1.11853	1.06191	1.17816
GCST90301958	TJR	Simple mode	19	0.194079	0.013192	1.7826e-11	0.168222	0.219935	1.21419	1.1832	1.246
GCST90301958	TKR	MR Egger	19	-0.00618727	0.0531481	0.908687	-0.110358	0.097983	0.993832	0.895514	1.10294
GCST90301958	TKR	Inverse variance weighted	19	0.0346655	0.0278044	0.212485	-0.0198312	0.0891622	1.03527	0.980364	1.09326
GCST90301958	TKR	Weighted median	19	0.0635847	0.00382738	5.60268e-62	0.056083	0.0710864	1.06565	1.05769	1.07367
GCST90301958	TKR	Inverse variance weighted (multiplicative random effects)	19	0.0346655	0.0278044	0.212485	-0.0198312	0.0891622	1.03527	0.980364	1.09326
GCST90301958	TKR	Weighted mode	19	0.0571797	0.0039505	2.33878e-11	0.0494367	0.0649226	1.05885	1.05068	1.06708
GCST90301958	TKR	Simple mode	19	0.0681666	0.0229896	0.00829048	0.0231071	0.113226	1.07054	1.02338	1.11989
GCST90301959	AllOA	MR Egger	199	0.000902249	0.0079206	0.909424	-0.0146221	0.0164266	1.0009	0.985484	1.01656
GCST90301959	AllOA	Inverse variance weighted	199	-0.00142027	0.00472317	0.763641	-0.0106777	0.00783715	0.998581	0.989379	1.00787
GCST90301959	AllOA	Weighted median	199	0.00536731	0.00066888	1.02087e-15	0.00405631	0.00667832	1.00538	1.00406	1.0067
GCST90301959	AllOA	Inverse variance weighted (multiplicative random effects)	199	-0.00142027	0.00472317	0.763641	-0.0106777	0.00783715	0.998581	0.989379	1.00787
GCST90301959	AllOA	Weighted mode	199	0.00484246	0.00192443	0.0126528	0.00107059	0.00861434	1.00485	1.00107	1.00865
GCST90301959	AllOA	Simple mode	199	-0.104068	0.016398	1.47141e-09	-0.136208	-0.0719282	0.901164	0.872661	0.930598
GCST90301959	FingerOA	MR Egger	199	0.00982005	0.0282862	0.728836	-0.0456209	0.065261	1.00987	0.955404	1.06744
GCST90301959	FingerOA	Inverse variance weighted	199	0.0101076	0.013927	0.46799	-0.0171894	0.0374046	1.01016	0.982957	1.03811
GCST90301959	FingerOA	Weighted median	199	0.0128141	0.00269585	2.0015e-06	0.00753024	0.018098	1.0129	1.00756	1.01826
GCST90301959	FingerOA	Inverse variance weighted (multiplicative random effects)	199	0.0101076	0.013927	0.46799	-0.0171894	0.0374046	1.01016	0.982957	1.03811
GCST90301959	FingerOA	Weighted mode	199	0.0110545	0.00649962	0.090551	-0.00168472	0.0237938	1.01112	0.998317	1.02408
GCST90301959	FingerOA	Simple mode	199	0.0110545	0.0325598	0.734581	-0.0527626	0.0748717	1.01112	0.948605	1.07775
GCST90301959	HandOA	MR Egger	199	0.0054323	0.0193414	0.77911	-0.0324769	0.0433415	1.00545	0.968045	1.04429
GCST90301959	HandOA	Inverse variance weighted	199	0.000173458	0.0102275	0.986469	-0.0198725	0.0202194	1.00017	0.980324	1.02043
GCST90301959	HandOA	Weighted median	199	0.00559286	0.000860287	7.97018e-11	0.0039067	0.00727903	1.00561	1.00391	1.00731
GCST90301959	HandOA	Inverse variance weighted (multiplicative random effects)	199	0.000173458	0.0102275	0.986469	-0.0198725	0.0202194	1.00017	0.980324	1.02043
GCST90301959	HandOA	Weighted mode	199	-0.00292167	0.00421386	0.488904	-0.0111808	0.0053375	0.997083	0.988881	1.00535
GCST90301959	HandOA	Simple mode	199	-0.0909453	0.0280976	0.00141721	-0.146016	-0.0358741	0.913068	0.864143	0.964762
GCST90301959	HipOA	MR Egger	199	0.00194996	0.0123487	0.874691	-0.0222535	0.0261534	1.00195	0.977992	1.0265
GCST90301959	HipOA	Inverse variance weighted	199	-0.000391673	0.00613111	0.949063	-0.0124086	0.0116253	0.999608	0.987668	1.01169
GCST90301959	HipOA	Weighted median	199	-0.000849494	0.000328507	0.00971195	-0.00149337	-0.000205619	0.999151	0.998508	0.999794
GCST90301959	HipOA	Inverse variance weighted (multiplicative random effects)	199	-0.000391673	0.00613111	0.949063	-0.0124086	0.0116253	0.999608	0.987668	1.01169
GCST90301959	HipOA	Weighted mode	199	0.00542432	0.00351052	0.123904	-0.0014563	0.0123049	1.00544	0.998545	1.01238
GCST90301959	HipOA	Simple mode	199	-0.0504411	0.0130878	0.000156938	-0.0760932	-0.024789	0.95081	0.92673	0.975516
GCST90301959	KneeHipOA	MR Egger	199	0.00703282	0.00806756	0.384411	-0.0087796	0.0228452	1.00706	0.991259	1.02311
GCST90301959	KneeHipOA	Inverse variance weighted	199	0.00385094	0.00457922	0.40037	-0.00512432	0.0128262	1.00386	0.994889	1.01291
GCST90301959	KneeHipOA	Weighted median	199	0.00691194	0.000300042	2.00695e-117	0.00632386	0.00750002	1.00694	1.00634	1.00753
GCST90301959	KneeHipOA	Inverse variance weighted (multiplicative random effects)	199	0.00385094	0.00457922	0.40037	-0.00512432	0.0128262	1.00386	0.994889	1.01291
GCST90301959	KneeHipOA	Weighted mode	199	0.00679902	0.00227684	0.00318155	0.00233642	0.0112616	1.00682	1.00234	1.01133
GCST90301959	KneeHipOA	Simple mode	199	-0.0432841	0.0176077	0.0148209	-0.0777952	-0.00877303	0.957639	0.925154	0.991265
GCST90301959	KneeOA	MR Egger	200	0.00347984	0.00996287	0.72725	-0.0160474	0.0230071	1.00349	0.984081	1.02327
GCST90301959	KneeOA	Inverse variance weighted	200	-0.00234036	0.00513801	0.64875	-0.0124109	0.00773014	0.997662	0.987666	1.00776
GCST90301959	KneeOA	Weighted median	200	0.00131464	8.44153e-05	1.10274e-54	0.00114918	0.00148009	1.00132	1.00115	1.00148
GCST90301959	KneeOA	Inverse variance weighted (multiplicative random effects)	200	-0.00234036	0.00513801	0.64875	-0.0124109	0.00773014	0.997662	0.987666	1.00776
GCST90301959	KneeOA	Weighted mode	200	0.0035619	0.0026665	0.183142	-0.00166445	0.00878824	1.00357	0.998337	1.00883
GCST90301959	KneeOA	Simple mode	200	-0.0795591	0.013447	1.41562e-08	-0.105915	-0.0532031	0.923523	0.899501	0.948187
GCST90301959	SpineOA	MR Egger	200	0.00238154	0.0181002	0.895454	-0.0330949	0.037858	1.00238	0.967447	1.03858
GCST90301959	SpineOA	Inverse variance weighted	200	-0.00395033	0.00914211	0.665667	-0.0218689	0.0139682	0.996057	0.978369	1.01407
GCST90301959	SpineOA	Weighted median	200	-0.0149464	0.00166538	2.84009e-19	-0.0182105	-0.0116822	0.985165	0.981954	0.988386
GCST90301959	SpineOA	Inverse variance weighted (multiplicative random effects)	200	-0.00395033	0.00914211	0.665667	-0.0218689	0.0139682	0.996057	0.978369	1.01407
GCST90301959	SpineOA	Weighted mode	200	-0.00200666	0.00444065	0.651845	-0.0107103	0.00669701	0.997995	0.989347	1.00672
GCST90301959	SpineOA	Simple mode	200	0.0203338	0.0217021	0.349921	-0.0222024	0.0628699	1.02054	0.978042	1.06489
GCST90301959	THR	MR Egger	197	-0.0191102	0.0141717	0.179068	-0.0468868	0.00866629	0.981071	0.954195	1.0087
GCST90301959	THR	Inverse variance weighted	197	-0.00156098	0.00780705	0.841524	-0.0168628	0.0137408	0.99844	0.983279	1.01384
GCST90301959	THR	Weighted median	197	-0.0104911	0.000588057	3.43795e-71	-0.0116437	-0.00933853	0.989564	0.988424	0.990705
GCST90301959	THR	Inverse variance weighted (multiplicative random effects)	197	-0.00156098	0.00780705	0.841524	-0.0168628	0.0137408	0.99844	0.983279	1.01384
GCST90301959	THR	Weighted mode	197	-0.00923119	0.00480197	0.0560082	-0.018643	0.000180664	0.990811	0.98153	1.00018
GCST90301959	THR	Simple mode	197	0.0498473	0.016593	0.00301115	0.017325	0.0823697	1.05111	1.01748	1.08586
GCST90301959	ThumbOA	MR Egger	198	-0.00260801	0.0326689	0.936453	-0.066639	0.061423	0.997395	0.935533	1.06335
GCST90301959	ThumbOA	Inverse variance weighted	198	-0.00252142	0.0169627	0.881833	-0.0357682	0.0307254	0.997482	0.964864	1.0312
GCST90301959	ThumbOA	Weighted median	198	-0.0196623	0.00639509	0.0021079	-0.0321967	-0.00712792	0.98053	0.968316	0.992897
GCST90301959	ThumbOA	Inverse variance weighted (multiplicative random effects)	198	-0.00252142	0.0169627	0.881833	-0.0357682	0.0307254	0.997482	0.964864	1.0312
GCST90301959	ThumbOA	Weighted mode	198	-0.016271	0.00676273	0.017053	-0.029526	-0.00301607	0.983861	0.970906	0.996988
GCST90301959	ThumbOA	Simple mode	198	-0.104431	0.0436817	0.0177572	-0.190047	-0.0188145	0.900837	0.826921	0.981361
GCST90301959	TJR	MR Egger	198	-0.00455375	0.0108006	0.673764	-0.0257229	0.0166154	0.995457	0.974605	1.01675
GCST90301959	TJR	Inverse variance weighted	198	-0.00369746	0.00546317	0.498534	-0.0144053	0.00701035	0.996309	0.985698	1.00703
GCST90301959	TJR	Weighted median	198	0.00227467	0.000333954	9.6709e-12	0.00162012	0.00292922	1.00228	1.00162	1.00293
GCST90301959	TJR	Inverse variance weighted (multiplicative random effects)	198	-0.00369746	0.00546317	0.498534	-0.0144053	0.00701035	0.996309	0.985698	1.00703
GCST90301959	TJR	Weighted mode	198	0.00205623	0.00348026	0.555315	-0.00476509	0.00887755	1.00206	0.995246	1.00892
GCST90301959	TJR	Simple mode	198	-0.144118	0.0352762	6.39924e-05	-0.213259	-0.0749761	0.865786	0.807947	0.927766
GCST90301959	TKR	MR Egger	199	-0.00681381	0.0161064	0.67272	-0.0383823	0.0247547	0.993209	0.962345	1.02506
GCST90301959	TKR	Inverse variance weighted	199	-0.00743003	0.00855643	0.385199	-0.0242006	0.00934058	0.992598	0.97609	1.00938
GCST90301959	TKR	Weighted median	199	0.00239903	0.000505107	2.03879e-06	0.00140902	0.00338904	1.0024	1.00141	1.00339
GCST90301959	TKR	Inverse variance weighted (multiplicative random effects)	199	-0.00743003	0.00855643	0.385199	-0.0242006	0.00934058	0.992598	0.97609	1.00938
GCST90301959	TKR	Weighted mode	199	0.00345419	0.00449086	0.442715	-0.00534789	0.0122563	1.00346	0.994666	1.01233
GCST90301959	TKR	Simple mode	199	-0.10946	0.0158283	6.28194e-11	-0.140484	-0.0784367	0.896318	0.868938	0.924561
GCST90301960	AllOA	MR Egger	149	-0.00391178	0.0128175	0.760653	-0.0290342	0.0212106	0.996096	0.971383	1.02144
GCST90301960	AllOA	Inverse variance weighted	149	-0.00537427	0.00547934	0.326679	-0.0161138	0.00536523	0.99464	0.984015	1.00538
GCST90301960	AllOA	Weighted median	149	-0.00555658	0.000892906	4.87632e-10	-0.00730668	-0.00380649	0.994459	0.99272	0.996201
GCST90301960	AllOA	Inverse variance weighted (multiplicative random effects)	149	-0.00537427	0.00547934	0.326679	-0.0161138	0.00536523	0.99464	0.984015	1.00538
GCST90301960	AllOA	Weighted mode	149	-0.00266941	0.00233963	0.255731	-0.00725508	0.00191625	0.997334	0.992771	1.00192
GCST90301960	AllOA	Simple mode	149	-0.0820463	0.0152313	2.76344e-07	-0.1119	-0.0521929	0.921229	0.894134	0.949146
GCST90301960	FingerOA	MR Egger	149	0.0665262	0.0519888	0.202693	-0.0353719	0.168424	1.06879	0.965246	1.18344
GCST90301960	FingerOA	Inverse variance weighted	149	0.00910883	0.0203568	0.654544	-0.0307905	0.0490082	1.00915	0.969679	1.05023
GCST90301960	FingerOA	Weighted median	149	-0.00165628	0.00382499	0.665003	-0.00915326	0.00584069	0.998345	0.990889	1.00586
GCST90301960	FingerOA	Inverse variance weighted (multiplicative random effects)	149	0.00910883	0.0203568	0.654544	-0.0307905	0.0490082	1.00915	0.969679	1.05023
GCST90301960	FingerOA	Weighted mode	149	0.010983	0.00540222	0.0438348	0.000394636	0.0215714	1.01104	1.00039	1.02181
GCST90301960	FingerOA	Simple mode	149	0.284986	0.0599218	4.64409e-06	0.167539	0.402433	1.32974	1.18239	1.49546
GCST90301960	HandOA	MR Egger	148	-0.00221152	0.0372733	0.952768	-0.0752671	0.0708441	0.997791	0.927496	1.07341
GCST90301960	HandOA	Inverse variance weighted	148	0.00761743	0.0148024	0.606827	-0.0213952	0.0366301	1.00765	0.978832	1.03731
GCST90301960	HandOA	Weighted median	148	0.00137194	0.00127922	0.283501	-0.00113532	0.00387921	1.00137	0.998865	1.00389
GCST90301960	HandOA	Inverse variance weighted (multiplicative random effects)	148	0.00761743	0.0148024	0.606827	-0.0213952	0.0366301	1.00765	0.978832	1.03731
GCST90301960	HandOA	Weighted mode	148	-0.00167274	0.00382205	0.662278	-0.00916397	0.00581848	0.998329	0.990878	1.00584
GCST90301960	HandOA	Simple mode	148	0.0558923	0.021066	0.00884992	0.014603	0.0971816	1.05748	1.01471	1.10206
GCST90301960	HipOA	MR Egger	148	-0.0211066	0.0268643	0.43333	-0.0737606	0.0315473	0.979115	0.928894	1.03205
GCST90301960	HipOA	Inverse variance weighted	148	0.00145979	0.00931627	0.875487	-0.0168001	0.0197197	1.00146	0.98334	1.01992
GCST90301960	HipOA	Weighted median	148	0.0045506	0.000833336	4.74268e-08	0.00291726	0.00618393	1.00456	1.00292	1.0062
GCST90301960	HipOA	Inverse variance weighted (multiplicative random effects)	148	0.00145979	0.00931627	0.875487	-0.0168001	0.0197197	1.00146	0.98334	1.01992
GCST90301960	HipOA	Weighted mode	148	0.00751103	0.00343071	0.0301485	0.000786846	0.0142352	1.00754	1.00079	1.01434
GCST90301960	HipOA	Simple mode	148	-0.00113487	0.0128487	0.929738	-0.0263183	0.0240486	0.998866	0.974025	1.02434
GCST90301960	KneeHipOA	MR Egger	149	-0.0134226	0.0176651	0.44857	-0.0480462	0.0212011	0.986667	0.95309	1.02143
GCST90301960	KneeHipOA	Inverse variance weighted	149	-0.00648031	0.00612233	0.289841	-0.0184801	0.00551945	0.993541	0.98169	1.00553
GCST90301960	KneeHipOA	Weighted median	149	-0.00674244	0.000919784	2.29367e-13	-0.00854521	-0.00493966	0.99328	0.991491	0.995073
GCST90301960	KneeHipOA	Inverse variance weighted (multiplicative random effects)	149	-0.00648031	0.00612233	0.289841	-0.0184801	0.00551945	0.993541	0.98169	1.00553
GCST90301960	KneeHipOA	Weighted mode	149	-0.00489882	0.00218933	0.0267418	-0.00918991	-0.000607729	0.995113	0.990852	0.999392
GCST90301960	KneeHipOA	Simple mode	149	-0.0492361	0.0114523	3.0945e-05	-0.0716827	-0.0267895	0.951956	0.930826	0.973566
GCST90301960	KneeOA	MR Egger	149	0.0235222	0.0233023	0.314422	-0.0221502	0.0691947	1.0238	0.978093	1.07164
GCST90301960	KneeOA	Inverse variance weighted	149	-0.00168159	0.0072901	0.817573	-0.0159702	0.012607	0.99832	0.984157	1.01269
GCST90301960	KneeOA	Weighted median	149	-0.00379356	0.0007225	1.51606e-07	-0.00520966	-0.00237746	0.996214	0.994804	0.997625
GCST90301960	KneeOA	Inverse variance weighted (multiplicative random effects)	149	-0.00168159	0.0072901	0.817573	-0.0159702	0.012607	0.99832	0.984157	1.01269
GCST90301960	KneeOA	Weighted mode	149	-0.00554585	0.00263617	0.0370914	-0.0107127	-0.000378952	0.99447	0.989344	0.999621
GCST90301960	KneeOA	Simple mode	149	0.0542924	0.0323905	0.0958141	-0.00919307	0.117778	1.05579	0.990849	1.12499
GCST90301960	SpineOA	MR Egger	149	0.0127115	0.0374803	0.734979	-0.0607499	0.0861729	1.01279	0.941059	1.08999
GCST90301960	SpineOA	Inverse variance weighted	149	0.0021359	0.0131565	0.871034	-0.0236509	0.0279227	1.00214	0.976627	1.02832
GCST90301960	SpineOA	Weighted median	149	0.0211396	0.00402161	1.46814e-07	0.0132573	0.029022	1.02136	1.01335	1.02945
GCST90301960	SpineOA	Inverse variance weighted (multiplicative random effects)	149	0.0021359	0.0131565	0.871034	-0.0236509	0.0279227	1.00214	0.976627	1.02832
GCST90301960	SpineOA	Weighted mode	149	0.0123331	0.00377132	0.00133671	0.00494135	0.0197249	1.01241	1.00495	1.01992
GCST90301960	SpineOA	Simple mode	149	-0.0770516	0.112931	0.496123	-0.298397	0.144293	0.925842	0.742007	1.15522
GCST90301960	THR	MR Egger	149	-0.00421432	0.026312	0.872969	-0.0557859	0.0473573	0.995795	0.945742	1.0485
GCST90301960	THR	Inverse variance weighted	149	0.0055664	0.0117522	0.635753	-0.017468	0.0286008	1.00558	0.982684	1.02901
GCST90301960	THR	Weighted median	149	-0.00235588	0.00100256	0.0187808	-0.0043209	-0.000390854	0.997647	0.995688	0.999609
GCST90301960	THR	Inverse variance weighted (multiplicative random effects)	149	0.0055664	0.0117522	0.635753	-0.017468	0.0286008	1.00558	0.982684	1.02901
GCST90301960	THR	Weighted mode	149	0.000600161	0.00518535	0.908014	-0.00956313	0.0107635	1.0006	0.990482	1.01082
GCST90301960	THR	Simple mode	149	-0.0368713	0.0438599	0.401894	-0.122837	0.0490941	0.9638	0.884408	1.05032
GCST90301960	ThumbOA	MR Egger	149	-0.0425778	0.0391189	0.278191	-0.119251	0.0340952	0.958316	0.887585	1.03468
GCST90301960	ThumbOA	Inverse variance weighted	149	-0.0136525	0.0194475	0.482666	-0.0517696	0.0244645	0.98644	0.949548	1.02477
GCST90301960	ThumbOA	Weighted median	149	-0.0200903	0.001571	1.90753e-37	-0.0231694	-0.0170111	0.98011	0.977097	0.983133
GCST90301960	ThumbOA	Inverse variance weighted (multiplicative random effects)	149	-0.0136525	0.0194475	0.482666	-0.0517696	0.0244645	0.98644	0.949548	1.02477
GCST90301960	ThumbOA	Weighted mode	149	-0.0311797	0.00569694	1.84596e-07	-0.0423457	-0.0200137	0.969301	0.958538	0.980185
GCST90301960	ThumbOA	Simple mode	149	-0.375098	0.0764722	2.43321e-06	-0.524983	-0.225212	0.687222	0.591565	0.798347
GCST90301960	TJR	MR Egger	147	-0.0202968	0.0257192	0.431302	-0.0707065	0.0301129	0.979908	0.931735	1.03057
GCST90301960	TJR	Inverse variance weighted	147	-0.00879706	0.0112891	0.43583	-0.0309236	0.0133295	0.991242	0.96955	1.01342
GCST90301960	TJR	Weighted median	147	-0.0105998	0.00206269	2.76497e-07	-0.0146427	-0.0065569	0.989456	0.985464	0.993465
GCST90301960	TJR	Inverse variance weighted (multiplicative random effects)	147	-0.00879706	0.0112891	0.43583	-0.0309236	0.0133295	0.991242	0.96955	1.01342
GCST90301960	TJR	Weighted mode	147	-0.0127794	0.00360999	0.000537195	-0.019855	-0.0057038	0.987302	0.980341	0.994312
GCST90301960	TJR	Simple mode	147	-0.175657	0.0278831	3.31594e-09	-0.230308	-0.121006	0.838906	0.794289	0.886029
GCST90301960	TKR	MR Egger	148	-0.0152739	0.0306865	0.619417	-0.0754195	0.0448717	0.984842	0.927354	1.04589
GCST90301960	TKR	Inverse variance weighted	148	-0.00365739	0.0116691	0.753957	-0.0265288	0.019214	0.996349	0.97382	1.0194
GCST90301960	TKR	Weighted median	148	-0.00339556	0.000787868	1.63397e-05	-0.00493978	-0.00185134	0.99661	0.995072	0.99815
GCST90301960	TKR	Inverse variance weighted (multiplicative random effects)	148	-0.00365739	0.0116691	0.753957	-0.0265288	0.019214	0.996349	0.97382	1.0194
GCST90301960	TKR	Weighted mode	148	-0.0108714	0.00456713	0.0185781	-0.019823	-0.00191981	0.989187	0.980372	0.998082
GCST90301960	TKR	Simple mode	148	0.025277	0.0185978	0.176183	-0.0111746	0.0617286	1.0256	0.988888	1.06367
GCST90301961	AllOA	MR Egger	69	-0.00290733	0.0102907	0.778416	-0.0230771	0.0172625	0.997097	0.977187	1.01741
GCST90301961	AllOA	Inverse variance weighted	69	0.000514072	0.00413385	0.901033	-0.00758827	0.00861641	1.00051	0.99244	1.00865
GCST90301961	AllOA	Weighted median	69	0.00187839	0.000319005	3.90251e-09	0.00125314	0.00250364	1.00188	1.00125	1.00251
GCST90301961	AllOA	Inverse variance weighted (multiplicative random effects)	69	0.000514072	0.00413385	0.901033	-0.00758827	0.00861641	1.00051	0.99244	1.00865
GCST90301961	AllOA	Weighted mode	69	-0.0014201	0.00132974	0.289318	-0.0040264	0.00118619	0.998581	0.995982	1.00119
GCST90301961	AllOA	Simple mode	69	-0.114745	0.00846615	5.31889e-21	-0.131339	-0.0981513	0.891593	0.876921	0.906512
GCST90301961	FingerOA	MR Egger	69	0.0250595	0.035544	0.483237	-0.0446067	0.0947258	1.02538	0.956374	1.09936
GCST90301961	FingerOA	Inverse variance weighted	69	0.0029332	0.0141704	0.836015	-0.0248409	0.0307073	1.00294	0.975465	1.03118
GCST90301961	FingerOA	Weighted median	69	0.0114542	0.000605452	8.04655e-80	0.0102675	0.0126409	1.01152	1.01032	1.01272
GCST90301961	FingerOA	Inverse variance weighted (multiplicative random effects)	69	0.0029332	0.0141704	0.836015	-0.0248409	0.0307073	1.00294	0.975465	1.03118
GCST90301961	FingerOA	Weighted mode	69	0.00743458	0.00295621	0.014276	0.00164041	0.0132287	1.00746	1.00164	1.01332
GCST90301961	FingerOA	Simple mode	69	-0.17257	0.0443207	0.000227697	-0.259438	-0.0857011	0.8415	0.771485	0.917868
GCST90301961	HandOA	MR Egger	69	-0.0327166	0.0315913	0.304102	-0.0946355	0.0292022	0.967813	0.909704	1.02963
GCST90301961	HandOA	Inverse variance weighted	69	-0.0047722	0.0141307	0.735575	-0.0324683	0.0229239	0.995239	0.968053	1.02319
GCST90301961	HandOA	Weighted median	69	0.0248707	0.00481596	2.41431e-07	0.0154314	0.03431	1.02518	1.01555	1.03491
GCST90301961	HandOA	Inverse variance weighted (multiplicative random effects)	69	-0.0047722	0.0141307	0.735575	-0.0324683	0.0229239	0.995239	0.968053	1.02319
GCST90301961	HandOA	Weighted mode	69	0.00103819	0.00231144	0.654751	-0.00349224	0.00556862	1.00104	0.996514	1.00558
GCST90301961	HandOA	Simple mode	69	-0.0712706	0.0110374	1.32865e-08	-0.0929038	-0.0496373	0.93121	0.911281	0.951574
GCST90301961	HipOA	MR Egger	69	-0.00969846	0.0106528	0.36587	-0.030578	0.0111811	0.990348	0.969885	1.01124
GCST90301961	HipOA	Inverse variance weighted	69	0.00169073	0.00439567	0.700508	-0.00692478	0.0103062	1.00169	0.993099	1.01036
GCST90301961	HipOA	Weighted median	69	-0.000680873	8.51181e-05	1.25279e-15	-0.000847704	-0.000514041	0.999319	0.999153	0.999486
GCST90301961	HipOA	Inverse variance weighted (multiplicative random effects)	69	0.00169073	0.00439567	0.700508	-0.00692478	0.0103062	1.00169	0.993099	1.01036
GCST90301961	HipOA	Weighted mode	69	0.00145085	0.00246246	0.557688	-0.00337557	0.00627727	1.00145	0.99663	1.0063
GCST90301961	HipOA	Simple mode	69	0.0267764	0.0146559	0.0720877	-0.00194916	0.055502	1.02714	0.998053	1.05707
GCST90301961	KneeHipOA	MR Egger	69	0.00867626	0.0107511	0.422515	-0.0123959	0.0297484	1.00871	0.987681	1.0302
GCST90301961	KneeHipOA	Inverse variance weighted	69	0.00904675	0.00485998	0.0626769	-0.000478823	0.0185723	1.00909	0.999521	1.01875
GCST90301961	KneeHipOA	Weighted median	69	0.00634204	0.000542038	1.26908e-31	0.00527965	0.00740444	1.00636	1.00529	1.00743
GCST90301961	KneeHipOA	Inverse variance weighted (multiplicative random effects)	69	0.00904675	0.00485998	0.0626769	-0.000478823	0.0185723	1.00909	0.999521	1.01875
GCST90301961	KneeHipOA	Weighted mode	69	0.00914405	0.00177138	2.30296e-06	0.00567215	0.012616	1.00919	1.00569	1.0127
GCST90301961	KneeHipOA	Simple mode	69	0.0139541	0.0073559	0.0620766	-0.000463475	0.0283717	1.01405	0.999537	1.02878
GCST90301961	KneeOA	MR Egger	69	-0.00258126	0.026327	0.922188	-0.0541822	0.0490197	0.997422	0.947259	1.05024
GCST90301961	KneeOA	Inverse variance weighted	69	-0.000129587	0.00726425	0.985767	-0.0143675	0.0141083	0.99987	0.985735	1.01421
GCST90301961	KneeOA	Weighted median	69	0.00173099	0.000145949	1.9041e-32	0.00144493	0.00201705	1.00173	1.00145	1.00202
GCST90301961	KneeOA	Inverse variance weighted (multiplicative random effects)	69	-0.000129587	0.00726425	0.985767	-0.0143675	0.0141083	0.99987	0.985735	1.01421
GCST90301961	KneeOA	Weighted mode	69	0.00390697	0.00182382	0.0357623	0.000332279	0.00748166	1.00391	1.00033	1.00751
GCST90301961	KneeOA	Simple mode	69	0.0976203	0.0596834	0.106537	-0.0193592	0.2146	1.10254	0.980827	1.23937
GCST90301961	SpineOA	MR Egger	69	-0.0399391	0.025828	0.126731	-0.0905621	0.0106838	0.960848	0.913418	1.01074
GCST90301961	SpineOA	Inverse variance weighted	69	-0.00040416	0.0124474	0.974098	-0.0248011	0.0239928	0.999596	0.975504	1.02428
GCST90301961	SpineOA	Weighted median	69	0.0130606	0.00141378	2.50927e-20	0.0102896	0.0158316	1.01315	1.01034	1.01596
GCST90301961	SpineOA	Inverse variance weighted (multiplicative random effects)	69	-0.00040416	0.0124474	0.974098	-0.0248011	0.0239928	0.999596	0.975504	1.02428
GCST90301961	SpineOA	Weighted mode	69	0.00271555	0.00207616	0.195288	-0.00135372	0.00678482	1.00272	0.998647	1.00681
GCST90301961	SpineOA	Simple mode	69	-0.0197551	0.0217083	0.366025	-0.0623034	0.0227933	0.980439	0.939598	1.02306
GCST90301961	THR	MR Egger	69	-0.0179719	0.0128049	0.165081	-0.0430695	0.00712575	0.982189	0.957845	1.00715
GCST90301961	THR	Inverse variance weighted	69	-0.010782	0.00736034	0.142955	-0.0252082	0.0036443	0.989276	0.975107	1.00365
GCST90301961	THR	Weighted median	69	-0.00707221	0.000417019	1.65241e-64	-0.00788957	-0.00625485	0.992953	0.992141	0.993765
GCST90301961	THR	Inverse variance weighted (multiplicative random effects)	69	-0.010782	0.00736034	0.142955	-0.0252082	0.0036443	0.989276	0.975107	1.00365
GCST90301961	THR	Weighted mode	69	-0.00920735	0.00327113	0.00637992	-0.0156188	-0.00279593	0.990835	0.984503	0.997208
GCST90301961	THR	Simple mode	69	-0.0951194	0.0129017	3.01243e-10	-0.120407	-0.0698321	0.909264	0.88656	0.93255
GCST90301961	ThumbOA	MR Egger	68	0.00101216	0.0249142	0.967717	-0.0478196	0.0498439	1.00101	0.953306	1.05111
GCST90301961	ThumbOA	Inverse variance weighted	68	0.000687081	0.0109618	0.950022	-0.0207981	0.0221723	1.00069	0.979417	1.02242
GCST90301961	ThumbOA	Weighted median	68	0.00560888	0.000299483	2.89587e-78	0.0050219	0.00619587	1.00562	1.00503	1.00622
GCST90301961	ThumbOA	Inverse variance weighted (multiplicative random effects)	68	0.000687081	0.0109618	0.950022	-0.0207981	0.0221723	1.00069	0.979417	1.02242
GCST90301961	ThumbOA	Weighted mode	68	0.00496192	0.00327917	0.134942	-0.00146526	0.0113891	1.00497	0.998536	1.01145
GCST90301961	ThumbOA	Simple mode	68	-0.125493	0.0153007	1.0414e-11	-0.155482	-0.0955035	0.882062	0.856002	0.908915
GCST90301961	TJR	MR Egger	68	-0.013553	0.017887	0.451324	-0.0486115	0.0215054	0.986538	0.952551	1.02174
GCST90301961	TJR	Inverse variance weighted	68	-0.0133517	0.00833844	0.109328	-0.0296951	0.00299165	0.986737	0.970742	1.003
GCST90301961	TJR	Weighted median	68	-0.00423822	0.000472738	3.09499e-19	-0.00516479	-0.00331166	0.995771	0.994849	0.996694
GCST90301961	TJR	Inverse variance weighted (multiplicative random effects)	68	-0.0133517	0.00833844	0.109328	-0.0296951	0.00299165	0.986737	0.970742	1.003
GCST90301961	TJR	Weighted mode	68	-0.00551074	0.104859	0.958244	-0.211035	0.200013	0.994504	0.809746	1.22142
GCST90301961	TJR	Simple mode	68	-0.0820198	0.103533	0.431033	-0.284944	0.120904	0.921254	0.752057	1.12852
GCST90301961	TKR	MR Egger	69	-0.00644565	0.0243135	0.791742	-0.0541001	0.0412088	0.993575	0.947337	1.04207
GCST90301961	TKR	Inverse variance weighted	69	-0.00975172	0.00970167	0.31482	-0.028767	0.00926355	0.990296	0.971643	1.00931
GCST90301961	TKR	Weighted median	69	0.000688281	0.000538473	0.201176	-0.000367126	0.00174369	1.00069	0.999633	1.00175
GCST90301961	TKR	Inverse variance weighted (multiplicative random effects)	69	-0.00975172	0.00970167	0.31482	-0.028767	0.00926355	0.990296	0.971643	1.00931
GCST90301961	TKR	Weighted mode	69	0.00402784	0.00373275	0.284377	-0.00328835	0.011344	1.00404	0.996717	1.01141
GCST90301961	TKR	Simple mode	69	-0.07529	0.00890055	3.21653e-12	-0.092735	-0.0578449	0.927475	0.911435	0.943796
GCST90301962	AllOA	MR Egger	27	0.000495893	0.0129762	0.969819	-0.0249374	0.0259292	1.0005	0.975371	1.02627
GCST90301962	AllOA	Inverse variance weighted	27	0.00723356	0.00521481	0.165405	-0.00298746	0.0174546	1.00726	0.997017	1.01761
GCST90301962	AllOA	Weighted median	27	0.00319612	0.000322906	4.2482e-23	0.00256322	0.00382901	1.0032	1.00257	1.00384
GCST90301962	AllOA	Inverse variance weighted (multiplicative random effects)	27	0.00723356	0.00521481	0.165405	-0.00298746	0.0174546	1.00726	0.997017	1.01761
GCST90301962	AllOA	Weighted mode	27	0.00261133	0.00105142	0.0197756	0.000550555	0.00467211	1.00261	1.00055	1.00468
GCST90301962	AllOA	Simple mode	27	0.0612307	0.00468624	6.21277e-13	0.0520457	0.0704157	1.06314	1.05342	1.07295
GCST90301962	FingerOA	MR Egger	27	-0.0469823	0.0555542	0.405741	-0.155869	0.061904	0.954104	0.855672	1.06386
GCST90301962	FingerOA	Inverse variance weighted	27	-0.0194345	0.0234115	0.406469	-0.065321	0.0264521	0.980753	0.936767	1.02681
GCST90301962	FingerOA	Weighted median	27	-0.0213955	0.00133803	1.49287e-57	-0.024018	-0.0187729	0.978832	0.976268	0.981402
GCST90301962	FingerOA	Inverse variance weighted (multiplicative random effects)	27	-0.0194345	0.0234115	0.406469	-0.065321	0.0264521	0.980753	0.936767	1.02681
GCST90301962	FingerOA	Weighted mode	27	-0.0227158	0.00400313	5.72352e-06	-0.030562	-0.0148697	0.97754	0.9699	0.98524
GCST90301962	FingerOA	Simple mode	27	-0.066089	0.0420309	0.127952	-0.14847	0.0162916	0.936048	0.862026	1.01643
GCST90301962	HandOA	MR Egger	27	0.0249913	0.0610613	0.685819	-0.0946889	0.144671	1.02531	0.909656	1.15566
GCST90301962	HandOA	Inverse variance weighted	27	0.0281699	0.027999	0.314364	-0.026708	0.0830479	1.02857	0.973645	1.08659
GCST90301962	HandOA	Weighted median	27	0.0113223	0.00367641	0.00207208	0.00411649	0.018528	1.01139	1.00412	1.0187
GCST90301962	HandOA	Inverse variance weighted (multiplicative random effects)	27	0.0281699	0.027999	0.314364	-0.026708	0.0830479	1.02857	0.973645	1.08659
GCST90301962	HandOA	Weighted mode	27	0.00177982	0.00342058	0.607238	-0.00492451	0.00848416	1.00178	0.995088	1.00852
GCST90301962	HandOA	Simple mode	27	0.125428	0.0233412	1.25682e-05	0.0796797	0.171177	1.13363	1.08294	1.1867
GCST90301962	HipOA	MR Egger	27	0.00960424	0.0470201	0.839806	-0.0825552	0.101764	1.00965	0.920761	1.10712
GCST90301962	HipOA	Inverse variance weighted	27	0.00199745	0.0108547	0.854	-0.0192778	0.0232727	1.002	0.980907	1.02355
GCST90301962	HipOA	Weighted median	27	0.00184524	0.000378978	1.12165e-06	0.00110245	0.00258804	1.00185	1.0011	1.00259
GCST90301962	HipOA	Inverse variance weighted (multiplicative random effects)	27	0.00199745	0.0108547	0.854	-0.0192778	0.0232727	1.002	0.980907	1.02355
GCST90301962	HipOA	Weighted mode	27	0.00171436	0.00262556	0.51952	-0.00343173	0.00686045	1.00172	0.996574	1.00688
GCST90301962	HipOA	Simple mode	27	0.0737412	0.0231683	0.0037591	0.0283313	0.119151	1.07653	1.02874	1.12654
GCST90301962	KneeHipOA	MR Egger	27	0.00276782	0.0138828	0.843585	-0.0244424	0.029978	1.00277	0.975854	1.03043
GCST90301962	KneeHipOA	Inverse variance weighted	27	0.00931555	0.00752069	0.215473	-0.005425	0.0240561	1.00936	0.99459	1.02435
GCST90301962	KneeHipOA	Weighted median	27	0.00170538	0.000473035	0.000311942	0.000778226	0.00263253	1.00171	1.00078	1.00264
GCST90301962	KneeHipOA	Inverse variance weighted (multiplicative random effects)	27	0.00931555	0.00752069	0.215473	-0.005425	0.0240561	1.00936	0.99459	1.02435
GCST90301962	KneeHipOA	Weighted mode	27	0.000256265	0.00161789	0.87537	-0.0029148	0.00342733	1.00026	0.997089	1.00343
GCST90301962	KneeHipOA	Simple mode	27	0.0794649	0.00728127	3.33073e-11	0.0651936	0.0937362	1.08271	1.06737	1.09827
GCST90301962	KneeOA	MR Egger	27	-0.0127471	0.020149	0.532711	-0.052239	0.0267449	0.987334	0.949102	1.02711
GCST90301962	KneeOA	Inverse variance weighted	27	0.00185746	0.00632992	0.769185	-0.0105492	0.0142641	1.00186	0.989506	1.01437
GCST90301962	KneeOA	Weighted median	27	-0.00145948	0.000100086	3.64227e-48	-0.00165565	-0.00126331	0.998542	0.998346	0.998737
GCST90301962	KneeOA	Inverse variance weighted (multiplicative random effects)	27	0.00185746	0.00632992	0.769185	-0.0105492	0.0142641	1.00186	0.989506	1.01437
GCST90301962	KneeOA	Weighted mode	27	-0.00203365	0.00218773	0.361144	-0.00632161	0.00225431	0.997968	0.993698	1.00226
GCST90301962	KneeOA	Simple mode	27	0.0510444	0.00950416	1.26658e-05	0.0324162	0.0696725	1.05237	1.03295	1.07216
GCST90301962	SpineOA	MR Egger	27	0.0824422	0.045726	0.0834626	-0.00718085	0.172065	1.08594	0.992845	1.18776
GCST90301962	SpineOA	Inverse variance weighted	27	0.0344878	0.0210786	0.101808	-0.00682632	0.075802	1.03509	0.993197	1.07875
GCST90301962	SpineOA	Weighted median	27	0.0414906	0.00208023	1.65022e-88	0.0374134	0.0455679	1.04236	1.03812	1.04662
GCST90301962	SpineOA	Inverse variance weighted (multiplicative random effects)	27	0.0344878	0.0210786	0.101808	-0.00682632	0.075802	1.03509	0.993197	1.07875
GCST90301962	SpineOA	Weighted mode	27	0.0482707	0.00206007	5.22607e-19	0.044233	0.0523084	1.04945	1.04523	1.0537
GCST90301962	SpineOA	Simple mode	27	0.114322	0.0156942	9.78688e-08	0.0835616	0.145083	1.12111	1.08715	1.15614
GCST90301962	THR	MR Egger	27	0.0617812	0.0522069	0.247785	-0.0405443	0.164107	1.06373	0.960267	1.17834
GCST90301962	THR	Inverse variance weighted	27	0.00398107	0.0157384	0.800305	-0.0268662	0.0348283	1.00399	0.973491	1.03544
GCST90301962	THR	Weighted median	27	0.00965138	0.000673491	1.41374e-46	0.00833133	0.0109714	1.0097	1.00837	1.01103
GCST90301962	THR	Inverse variance weighted (multiplicative random effects)	27	0.00398107	0.0157384	0.800305	-0.0268662	0.0348283	1.00399	0.973491	1.03544
GCST90301962	THR	Weighted mode	27	0.0122477	0.00344098	0.00145832	0.00550337	0.018992	1.01232	1.00552	1.01917
GCST90301962	THR	Simple mode	27	0.169385	0.0251558	3.81553e-07	0.12008	0.218691	1.18458	1.12759	1.24445
GCST90301962	ThumbOA	MR Egger	27	0.0354016	0.0607905	0.565544	-0.0837478	0.154551	1.03604	0.919663	1.16713
GCST90301962	ThumbOA	Inverse variance weighted	27	0.014321	0.0181514	0.430125	-0.0212557	0.0498977	1.01442	0.978969	1.05116
GCST90301962	ThumbOA	Weighted median	27	0.00204639	0.000849527	0.0160028	0.000381312	0.00371146	1.00205	1.00038	1.00372
GCST90301962	ThumbOA	Inverse variance weighted (multiplicative random effects)	27	0.014321	0.0181514	0.430125	-0.0212557	0.0498977	1.01442	0.978969	1.05116
GCST90301962	ThumbOA	Weighted mode	27	-0.000271335	0.00312488	0.931471	-0.0063961	0.00585343	0.999729	0.993624	1.00587
GCST90301962	ThumbOA	Simple mode	27	0.069956	0.0190387	0.00108629	0.0326402	0.107272	1.07246	1.03318	1.11324
GCST90301962	TJR	MR Egger	27	7.39721e-06	0.0385897	0.999849	-0.0756284	0.0756432	1.00001	0.927161	1.07858
GCST90301962	TJR	Inverse variance weighted	27	0.0102481	0.0105143	0.329714	-0.0103598	0.0308561	1.0103	0.989694	1.03134
GCST90301962	TJR	Weighted median	27	-0.00281028	0.000497008	1.56387e-08	-0.00378442	-0.00183615	0.997194	0.996223	0.998166
GCST90301962	TJR	Inverse variance weighted (multiplicative random effects)	27	0.0102481	0.0105143	0.329714	-0.0103598	0.0308561	1.0103	0.989694	1.03134
GCST90301962	TJR	Weighted mode	27	-0.00392143	0.00232602	0.103782	-0.00848044	0.000637572	0.996086	0.991555	1.00064
GCST90301962	TJR	Simple mode	27	0.157314	0.0134318	7.16661e-12	0.130988	0.183641	1.17036	1.13995	1.20158
GCST90301962	TKR	MR Egger	27	0.034673	0.073111	0.639437	-0.108625	0.177971	1.03528	0.897067	1.19479
GCST90301962	TKR	Inverse variance weighted	27	0.0476762	0.0312799	0.127464	-0.0136324	0.108985	1.04883	0.98646	1.11515
GCST90301962	TKR	Weighted median	27	0.0898707	0.00545079	4.50123e-61	0.0791872	0.100554	1.09403	1.08241	1.10578
GCST90301962	TKR	Inverse variance weighted (multiplicative random effects)	27	0.0476762	0.0312799	0.127464	-0.0136324	0.108985	1.04883	0.98646	1.11515
GCST90301962	TKR	Weighted mode	27	0.0566587	0.00448928	1.35923e-12	0.0478597	0.0654577	1.05829	1.04902	1.06765
GCST90301962	TKR	Simple mode	27	0.249328	0.0199955	1.78307e-12	0.210136	0.288519	1.28316	1.23385	1.33445
GCST90301963	AllOA	MR Egger	239	-0.0147988	0.00773097	0.0567963	-0.0299515	0.000353918	0.98531	0.970493	1.00035
GCST90301963	AllOA	Inverse variance weighted	239	-0.00617026	0.00372709	0.0978196	-0.0134754	0.00113483	0.993849	0.986615	1.00114
GCST90301963	AllOA	Weighted median	239	-0.00446812	0.000608303	2.0542e-13	-0.0056604	-0.00327585	0.995542	0.994356	0.99673
GCST90301963	AllOA	Inverse variance weighted (multiplicative random effects)	239	-0.00617026	0.00372709	0.0978196	-0.0134754	0.00113483	0.993849	0.986615	1.00114
GCST90301963	AllOA	Weighted mode	239	-0.0102032	3.37805	0.997593	-6.63117	6.61077	0.989849	0.00131862	743.052
GCST90301963	AllOA	Simple mode	239	-0.0731093	3.74886	0.984457	-7.42087	7.27465	0.929499	0.000598629	1443.25
GCST90301963	FingerOA	MR Egger	242	-0.028313	0.0316351	0.37169	-0.0903178	0.0336917	0.972084	0.913641	1.03427
GCST90301963	FingerOA	Inverse variance weighted	242	-0.015812	0.013219	0.231637	-0.0417213	0.0100973	0.984312	0.959137	1.01015
GCST90301963	FingerOA	Weighted median	242	-0.0161948	0.00191199	2.45145e-17	-0.0199423	-0.0124473	0.983936	0.980255	0.98763
GCST90301963	FingerOA	Inverse variance weighted (multiplicative random effects)	242	-0.015812	0.013219	0.231637	-0.0417213	0.0100973	0.984312	0.959137	1.01015
GCST90301963	FingerOA	Weighted mode	242	-0.0214565	0.00565714	0.00018837	-0.0325445	-0.0103685	0.978772	0.967979	0.989685
GCST90301963	FingerOA	Simple mode	242	-0.170748	0.0187582	3.44359e-17	-0.207514	-0.133982	0.843034	0.812602	0.874606
GCST90301963	HandOA	MR Egger	243	-0.00354218	0.0106952	0.740786	-0.0245047	0.0174204	0.996464	0.975793	1.01757
GCST90301963	HandOA	Inverse variance weighted	243	-0.000352	0.00687088	0.959142	-0.0138189	0.0131149	0.999648	0.986276	1.0132
GCST90301963	HandOA	Weighted median	243	-0.00129772	0.000190701	1.01031e-11	-0.0016715	-0.000923949	0.998703	0.99833	0.999076
GCST90301963	HandOA	Inverse variance weighted (multiplicative random effects)	243	-0.000352	0.00687088	0.959142	-0.0138189	0.0131149	0.999648	0.986276	1.0132
GCST90301963	HandOA	Weighted mode	243	0.00242676	0.00351123	0.49014	-0.00445526	0.00930877	1.00243	0.995555	1.00935
GCST90301963	HandOA	Simple mode	243	-0.0482518	0.0168741	0.00461307	-0.081325	-0.0151786	0.952894	0.921894	0.984936
GCST90301963	HipOA	MR Egger	243	0.00146737	0.0126497	0.907749	-0.023326	0.0262607	1.00147	0.976944	1.02661
GCST90301963	HipOA	Inverse variance weighted	243	0.00329057	0.00585124	0.573863	-0.00817786	0.014759	1.0033	0.991855	1.01487
GCST90301963	HipOA	Weighted median	243	0.00597785	0.000404975	2.61198e-49	0.0051841	0.0067716	1.006	1.0052	1.00679
GCST90301963	HipOA	Inverse variance weighted (multiplicative random effects)	243	0.00329057	0.00585124	0.573863	-0.00817786	0.014759	1.0033	0.991855	1.01487
GCST90301963	HipOA	Weighted mode	243	0.00813362	0.00847651	0.33824	-0.00848034	0.0247476	1.00817	0.991556	1.02506
GCST90301963	HipOA	Simple mode	243	-0.0838558	0.0337186	0.0135601	-0.149944	-0.0177673	0.919564	0.860756	0.98239
GCST90301963	KneeHipOA	MR Egger	243	0.00636909	0.00740966	0.390883	-0.00815385	0.020892	1.00639	0.991879	1.02111
GCST90301963	KneeHipOA	Inverse variance weighted	243	0.0011875	0.00324907	0.714746	-0.00518068	0.00755568	1.00119	0.994833	1.00758
GCST90301963	KneeHipOA	Weighted median	243	0.00267854	0.000270128	3.55289e-23	0.00214909	0.00320799	1.00268	1.00215	1.00321
GCST90301963	KneeHipOA	Inverse variance weighted (multiplicative random effects)	243	0.0011875	0.00324907	0.714746	-0.00518068	0.00755568	1.00119	0.994833	1.00758
GCST90301963	KneeHipOA	Weighted mode	243	0.00393636	0.0890478	0.964777	-0.170597	0.17847	1.00394	0.843161	1.19539
GCST90301963	KneeHipOA	Simple mode	243	-0.0292045	0.101644	0.774111	-0.228426	0.170017	0.971218	0.795785	1.18532
GCST90301963	KneeOA	MR Egger	243	-0.00696716	0.0131212	0.595918	-0.0326847	0.0187504	0.993057	0.967844	1.01893
GCST90301963	KneeOA	Inverse variance weighted	243	-0.00510294	0.00517054	0.323679	-0.0152372	0.00503132	0.99491	0.984878	1.00504
GCST90301963	KneeOA	Weighted median	243	0.00233128	0.000222836	1.29287e-25	0.00189453	0.00276804	1.00233	1.0019	1.00277
GCST90301963	KneeOA	Inverse variance weighted (multiplicative random effects)	243	-0.00510294	0.00517054	0.323679	-0.0152372	0.00503132	0.99491	0.984878	1.00504
GCST90301963	KneeOA	Weighted mode	243	0.00282213	0.797933	0.997181	-1.56113	1.56677	1.00283	0.209899	4.79115
GCST90301963	KneeOA	Simple mode	243	-0.107044	0.700098	0.878605	-1.47924	1.26515	0.898486	0.227812	3.54362
GCST90301963	SpineOA	MR Egger	242	-0.000476319	0.012939	0.970665	-0.0258367	0.024884	0.999524	0.974494	1.0252
GCST90301963	SpineOA	Inverse variance weighted	242	0.00096703	0.0069496	0.889332	-0.0126542	0.0145882	1.00097	0.987426	1.0147
GCST90301963	SpineOA	Weighted median	242	0.00854538	0.00145467	4.24283e-09	0.00569422	0.0113965	1.00858	1.00571	1.01146
GCST90301963	SpineOA	Inverse variance weighted (multiplicative random effects)	242	0.00096703	0.0069496	0.889332	-0.0126542	0.0145882	1.00097	0.987426	1.0147
GCST90301963	SpineOA	Weighted mode	242	0.00493992	0.0032819	0.133582	-0.0014926	0.0113724	1.00495	0.998509	1.01144
GCST90301963	SpineOA	Simple mode	242	-0.0214594	0.00940078	0.0233183	-0.0398849	-0.00303387	0.978769	0.9609	0.996971
GCST90301963	THR	MR Egger	241	-0.00956325	0.00911738	0.295282	-0.0274333	0.00830683	0.990482	0.97294	1.00834
GCST90301963	THR	Inverse variance weighted	241	0.000876158	0.00527384	0.868052	-0.00946056	0.0112129	1.00088	0.990584	1.01128
GCST90301963	THR	Weighted median	241	0.000521342	0.000120825	1.59714e-05	0.000284525	0.000758159	1.00052	1.00028	1.00076
GCST90301963	THR	Inverse variance weighted (multiplicative random effects)	241	0.000876158	0.00527384	0.868052	-0.00946056	0.0112129	1.00088	0.990584	1.01128
GCST90301963	THR	Weighted mode	241	-0.00266526	0.00503851	0.597309	-0.0125407	0.00721021	0.997338	0.987538	1.00724
GCST90301963	THR	Simple mode	241	0.0460545	0.0170414	0.00737331	0.0126534	0.0794557	1.04713	1.01273	1.0827
GCST90301963	ThumbOA	MR Egger	241	0.00327054	0.0183754	0.858886	-0.0327453	0.0392863	1.00328	0.967785	1.04007
GCST90301963	ThumbOA	Inverse variance weighted	241	0.00542134	0.00882463	0.538989	-0.0118749	0.0227176	1.00544	0.988195	1.02298
GCST90301963	ThumbOA	Weighted median	241	-0.00157904	0.000953983	0.097882	-0.00344885	0.000290765	0.998422	0.996557	1.00029
GCST90301963	ThumbOA	Inverse variance weighted (multiplicative random effects)	241	0.00542134	0.00882463	0.538989	-0.0118749	0.0227176	1.00544	0.988195	1.02298
GCST90301963	ThumbOA	Weighted mode	241	-0.00081188	0.00477665	0.865178	-0.0101741	0.00855036	0.999188	0.989877	1.00859
GCST90301963	ThumbOA	Simple mode	241	0.0216878	0.015046	0.150766	-0.00780235	0.0511779	1.02192	0.992228	1.05251
GCST90301963	TJR	MR Egger	242	-0.0231832	0.0145859	0.113281	-0.0517716	0.00540518	0.977083	0.949546	1.00542
GCST90301963	TJR	Inverse variance weighted	242	-0.0101551	0.00675637	0.132829	-0.0233976	0.0030874	0.989896	0.976874	1.00309
GCST90301963	TJR	Weighted median	242	-0.0119107	0.00190661	4.1835e-10	-0.0156476	-0.00817369	0.98816	0.984474	0.99186
GCST90301963	TJR	Inverse variance weighted (multiplicative random effects)	242	-0.0101551	0.00675637	0.132829	-0.0233976	0.0030874	0.989896	0.976874	1.00309
GCST90301963	TJR	Weighted mode	242	-0.00765187	0.0771115	0.921037	-0.15879	0.143487	0.992377	0.853175	1.15429
GCST90301963	TJR	Simple mode	242	-0.0800476	0.0720736	0.267832	-0.221312	0.0612167	0.923072	0.801467	1.06313
GCST90301963	TKR	MR Egger	243	-0.00732482	0.0119473	0.540393	-0.0307416	0.0160919	0.992702	0.969726	1.01622
GCST90301963	TKR	Inverse variance weighted	243	-0.000927672	0.00566064	0.869825	-0.0120225	0.0101672	0.999073	0.988049	1.01022
GCST90301963	TKR	Weighted median	243	-0.00178431	0.000901689	0.0478323	-0.00355162	-1.70016e-05	0.998217	0.996455	0.999983
GCST90301963	TKR	Inverse variance weighted (multiplicative random effects)	243	-0.000927672	0.00566064	0.869825	-0.0120225	0.0101672	0.999073	0.988049	1.01022
GCST90301963	TKR	Weighted mode	243	-0.00512848	0.0653904	0.937552	-0.133294	0.123037	0.994885	0.875208	1.13093
GCST90301963	TKR	Simple mode	243	-0.0341584	0.0671218	0.611285	-0.165717	0.0974003	0.966418	0.847286	1.1023
GCST90301964	AllOA	MR Egger	29	-0.0315845	0.0411372	0.449278	-0.112213	0.0490444	0.968909	0.893853	1.05027
GCST90301964	AllOA	Inverse variance weighted	29	-0.0183028	0.0155269	0.238486	-0.0487355	0.0121299	0.981864	0.952433	1.0122
GCST90301964	AllOA	Weighted median	29	-0.0205966	0.00191858	6.94629e-27	-0.024357	-0.0168362	0.979614	0.975937	0.983305
GCST90301964	AllOA	Inverse variance weighted (multiplicative random effects)	29	-0.0183028	0.0155269	0.238486	-0.0487355	0.0121299	0.981864	0.952433	1.0122
GCST90301964	AllOA	Weighted mode	29	-0.0209967	0.00256861	6.73308e-09	-0.0260312	-0.0159623	0.979222	0.974305	0.984164
GCST90301964	AllOA	Simple mode	29	-0.203859	0.0135916	6.53875e-15	-0.230498	-0.177219	0.815578	0.794138	0.837596
GCST90301964	FingerOA	MR Egger	29	-0.101952	0.204136	0.621522	-0.502058	0.298155	0.903073	0.605284	1.34737
GCST90301964	FingerOA	Inverse variance weighted	29	0.098889	0.0520682	0.0575354	-0.00316466	0.200943	1.10394	0.99684	1.22255
GCST90301964	FingerOA	Weighted median	29	0.115664	0.00957929	1.44317e-33	0.0968882	0.134439	1.12262	1.10174	1.14389
GCST90301964	FingerOA	Inverse variance weighted (multiplicative random effects)	29	0.098889	0.0520682	0.0575354	-0.00316466	0.200943	1.10394	0.99684	1.22255
GCST90301964	FingerOA	Weighted mode	29	0.104716	0.00875198	1.59633e-12	0.0875626	0.12187	1.1104	1.09151	1.12961
GCST90301964	FingerOA	Simple mode	29	0.41546	0.0364815	5.06696e-12	0.343956	0.486963	1.51507	1.41052	1.62737
GCST90301964	HandOA	MR Egger	29	0.00188969	0.0285893	0.947787	-0.0541452	0.0579246	1.00189	0.947295	1.05964
GCST90301964	HandOA	Inverse variance weighted	29	0.010254	0.015823	0.516954	-0.020759	0.041267	1.01031	0.979455	1.04213
GCST90301964	HandOA	Weighted median	29	0.00437684	0.000670566	6.70658e-11	0.00306253	0.00569114	1.00439	1.00307	1.00571
GCST90301964	HandOA	Inverse variance weighted (multiplicative random effects)	29	0.010254	0.015823	0.516954	-0.020759	0.041267	1.01031	0.979455	1.04213
GCST90301964	HandOA	Weighted mode	29	0.00569515	0.00207924	0.0105963	0.00161983	0.00977046	1.00571	1.00162	1.00982
GCST90301964	HandOA	Simple mode	29	0.143836	0.0184687	1.74918e-08	0.107637	0.180035	1.15469	1.11364	1.19726
GCST90301964	HipOA	MR Egger	29	-0.0353844	0.0535705	0.514517	-0.140383	0.0696139	0.965234	0.869026	1.07209
GCST90301964	HipOA	Inverse variance weighted	29	-0.00417904	0.011916	0.725807	-0.0275344	0.0191763	0.99583	0.972841	1.01936
GCST90301964	HipOA	Weighted median	29	0.00291002	0.000823203	0.000407777	0.00129654	0.0045235	1.00291	1.0013	1.00453
GCST90301964	HipOA	Inverse variance weighted (multiplicative random effects)	29	-0.00417904	0.011916	0.725807	-0.0275344	0.0191763	0.99583	0.972841	1.01936
GCST90301964	HipOA	Weighted mode	29	0.00622271	0.00262869	0.0250684	0.00107048	0.0113749	1.00624	1.00107	1.01144
GCST90301964	HipOA	Simple mode	29	-0.37229	0.0365497	6.39944e-11	-0.443928	-0.300653	0.689154	0.641512	0.740335
GCST90301964	KneeHipOA	MR Egger	29	-0.0250671	0.0482352	0.607518	-0.119608	0.0694739	0.975244	0.887268	1.07194
GCST90301964	KneeHipOA	Inverse variance weighted	29	-0.0160534	0.0107906	0.136825	-0.037203	0.00509617	0.984075	0.963481	1.00511
GCST90301964	KneeHipOA	Weighted median	29	-0.00854755	0.00272691	0.00172138	-0.0138923	-0.0032028	0.991489	0.986204	0.996802
GCST90301964	KneeHipOA	Inverse variance weighted (multiplicative random effects)	29	-0.0160534	0.0107906	0.136825	-0.037203	0.00509617	0.984075	0.963481	1.00511
GCST90301964	KneeHipOA	Weighted mode	29	-0.00479406	0.0576497	0.934317	-0.117787	0.108199	0.995217	0.888885	1.11427
GCST90301964	KneeHipOA	Simple mode	29	-0.25453	0.0741441	0.00187606	-0.399853	-0.109208	0.775281	0.670419	0.896544
GCST90301964	KneeOA	MR Egger	29	-0.128201	0.0652432	0.0597847	-0.256077	-0.000324027	0.879677	0.774082	0.999676
GCST90301964	KneeOA	Inverse variance weighted	29	-0.00664692	0.0118881	0.576078	-0.0299477	0.0166538	0.993375	0.970496	1.01679
GCST90301964	KneeOA	Weighted median	29	-0.00542707	0.00120976	7.25512e-06	-0.0077982	-0.00305593	0.994588	0.992232	0.996949
GCST90301964	KneeOA	Inverse variance weighted (multiplicative random effects)	29	-0.00664692	0.0118881	0.576078	-0.0299477	0.0166538	0.993375	0.970496	1.01679
GCST90301964	KneeOA	Weighted mode	29	-0.00893184	0.0100603	0.382193	-0.0286499	0.0107863	0.991108	0.971757	1.01084
GCST90301964	KneeOA	Simple mode	29	-0.134031	0.0367266	0.00106654	-0.206015	-0.0620468	0.874563	0.813821	0.939839
GCST90301964	SpineOA	MR Egger	29	-0.028238	0.0442777	0.52901	-0.115022	0.0585463	0.972157	0.891346	1.06029
GCST90301964	SpineOA	Inverse variance weighted	29	-0.00181237	0.015155	0.904808	-0.0315161	0.0278914	0.998189	0.968975	1.02828
GCST90301964	SpineOA	Weighted median	29	0.0163537	0.00218043	6.3714e-14	0.01208	0.0206273	1.01649	1.01215	1.02084
GCST90301964	SpineOA	Inverse variance weighted (multiplicative random effects)	29	-0.00181237	0.015155	0.904808	-0.0315161	0.0278914	0.998189	0.968975	1.02828
GCST90301964	SpineOA	Weighted mode	29	0.00927576	0.00236766	0.000523739	0.00463515	0.0139164	1.00932	1.00465	1.01401
GCST90301964	SpineOA	Simple mode	29	-0.0223346	0.00893442	0.0185576	-0.0398461	-0.00482318	0.977913	0.960937	0.995188
GCST90301964	THR	MR Egger	29	0.22272	0.171406	0.204804	-0.113237	0.558676	1.24947	0.892939	1.74836
GCST90301964	THR	Inverse variance weighted	29	-0.0490274	0.0369434	0.184477	-0.121436	0.0233816	0.952155	0.885647	1.02366
GCST90301964	THR	Weighted median	29	-0.00383182	0.00731236	0.600265	-0.018164	0.0105004	0.996176	0.982	1.01056
[truncated: 13,727 more rows]
